# Supplementary material for: 2-[2-(Trimethyl­silyl)eth­yl]isoindoline-1,3-dione
Source: Acta Crystallogr Sect E Struct Rep Online. 2009 Dec 24;66(Pt 1):o223–4. doi: 10.1107/S1600536809054105 (PMC2980030; doi:10.1107/S1600536809054105)
Supplement: Supplementary file 1 [file e-66-0o223-sup1.cif]

##############################################################################
###                                                                        ###
###        Electronic paper (Acta Crystallographica Section E)             ###
###                                                                        ###
##############################################################################
#                                                                            #
# This CIF contains the data in a paper accepted for publication in Acta     #
# Crystallographica Section E. It conforms to the requirements of Notes      #
# for Authors for Section E, and has been peer reviewed under the auspices   #
# of the IUCr Commission on Journals.                                        #
#                                                                            #
# Full details of the Crystallographic Information File format               #
# are given in the paper "The Crystallographic Information File (CIF):       #
# a New Standard Archive File for Crystallography" by S. R. Hall, F. H.      #
# Allen and I. D. Brown [Acta Cryst. (1991), A47, 655-685].                  #
#                                                                            #
# The current version of the core CIF dictionary is obtainable from          #
# ftp://ftp.iucr.org/pub/cif_core.dic. The current version number is 2.4.    #
#                                                                            #
# Software is freely available for graphical display of the structure(s) in  #
# this CIF.  For information consult the CIF home page http://www.iucr.org/  #
# cif/home.html                                                              #
#                                                                            #
# This file may be used for bona fide research purposes within the           #
# scientific community so long as proper attribution is given to the journal # 
# article from which it was obtained.                                        #
#                                                                            #
##############################################################################
                                             
data_global
_audit_creation_method
;
manual editing of the CIF file
created by SHELXTL Ver. 6.10
and processed with modiCIfer-03272007.
;
_journal_date_recd_electronic     2009-11-24
_journal_date_accepted     2009-12-15
_journal_name_full     'Acta Crystallographica, Section E'
_journal_year     2010
_journal_volume     66
_journal_issue      1
_journal_page_first     o223
_journal_page_last     o224
_journal_paper_category     QO
_journal_coeditor_code     ZS2025
_publ_contact_author_name
;
Guzei, Ilia A.
;
_publ_contact_author_address
;
Department of Chemistry
University of Wisconsin--Madison
1101 University Ave
Madison, Wisconsin 53706
USA
;
_publ_contact_author_email     iguzei@chem.wisc.edu
_publ_contact_author_fax     '608-262-0381'
_publ_contact_author_phone     '608-263-4694'
_publ_section_title
;
2-[2-(Trimethylsilyl)ethyl]isoindoline-1,3-dione
;
loop_
    _publ_author_name
    _publ_author_address
    'Guzei, Ilia A.'
;
Department of Chemistry
University of Wisconsin--Madison
1101 University Ave
Madison, Wisconsin 53706
USA
;
    'Spencer, Lara C.'
;
Department of Chemistry
University of Wisconsin--Madison
1101 University Ave
Madison, Wisconsin 53706
USA
;
    'Zakai, Uzma I.'
;
Department of Chemistry
University of Wisconsin--Madison
1101 University Ave
Madison, Wisconsin 53706
USA
;
data_I
_chemical_name_systematic
;
2-[2-(Trimethylsilyl)ethyl]isoindoline-1,3-dione
;
_chemical_name_common     ?
_chemical_formula_moiety     'C13 H17 N O2 Si'
_chemical_formula_sum     'C13 H17 N O2 Si'
_chemical_formula_iupac     'C13 H17 N O2 Si'
_chemical_formula_weight     247.37
_chemical_melting_point     ?
_symmetry_cell_setting     'monoclinic'
_symmetry_space_group_name_H-M     'P 21/n'
_symmetry_space_group_name_Hall     '-P 2yn'
loop_
    _symmetry_equiv_pos_as_xyz
    'x, y, z'
    '-x+1/2, y+1/2, -z+1/2'
    '-x, -y, -z'
    'x-1/2, -y-1/2, z-1/2'
_cell_length_a     11.562(5)
_cell_length_b     6.411(2)
_cell_length_c     19.445(8)
_cell_angle_alpha     90.00
_cell_angle_beta     95.176(14)
_cell_angle_gamma     90.00
_cell_volume     1435.5(10)
_cell_formula_units_Z     4
_cell_measurement_reflns_used     2755
_cell_measurement_theta_min     3.3474
_cell_measurement_theta_max     23.6635
_cell_measurement_temperature     300(2)
_exptl_crystal_description     needle
_exptl_crystal_colour     colourless
_exptl_crystal_size_max     0.89
_exptl_crystal_size_mid     0.40
_exptl_crystal_size_min     0.30
_exptl_crystal_density_diffrn     1.145
_exptl_crystal_density_meas     ?
_exptl_crystal_density_method     'not measured'
_exptl_crystal_F_000     528
_exptl_absorpt_coefficient_mu     0.155
_exptl_absorpt_correction_type     'multi-scan'
_exptl_absorpt_process_details
;
(<i>SADABS</i>; Bruker, 2009)
;
_exptl_absorpt_correction_T_min     0.8747
_exptl_absorpt_correction_T_max     0.9551
_exptl_special_details
;
;
_diffrn_ambient_temperature     300(2)
_diffrn_radiation_type     Mo-K\a
_diffrn_radiation_wavelength     0.71073
_diffrn_radiation_source     'micro-focus sealed tube'
_diffrn_radiation_monochromator     'doubly curved silicon crystal'
_diffrn_measurement_device_type     'Bruker SMART X2S'
_diffrn_measurement_method     '\w scans'
_diffrn_detector_area_resol_mean     ?
_diffrn_reflns_number     9164
_diffrn_reflns_av_R_equivalents     0.0355
_diffrn_reflns_av_sigmaI/netI     0.0362
_diffrn_reflns_theta_min     3.35
_diffrn_reflns_theta_max     25.69
_diffrn_reflns_theta_full     25.00
_diffrn_measured_fraction_theta_max     0.990
_diffrn_measured_fraction_theta_full     0.997
_diffrn_reflns_limit_h_min     -14
_diffrn_reflns_limit_h_max     14
_diffrn_reflns_limit_k_min     -7
_diffrn_reflns_limit_k_max     7
_diffrn_reflns_limit_l_min     -23
_diffrn_reflns_limit_l_max     23
_refine_special_details
;
Refinement of <i>F</i>^2^ against ALL reflections. The weighted <i>R</i>-factor
<i>wR</i> and goodness of fit <i>S</i> are based on <i>F</i>^2^, conventional
<i>R</i>-factors <i>R</i> are based on <i>F</i>, with <i>F</i> set to zero for
negative <i>F</i>^2^. The threshold expression of <i>F</i>^2^ >
\s(<i>F</i>^2^) is used only for calculating <i>R</i>-factors(gt) <i>etc</i>.
and is not relevant to the choice of reflections for refinement.
<i>R</i>-factors based on <i>F</i>^2^ are statistically about twice as large
as those based on <i>F</i>, and <i>R</i>- factors based on ALL data will be
even larger.
;
_reflns_number_total     2701
_reflns_number_gt     1750
_reflns_threshold_expression     'I>2\s(I)'
_refine_ls_structure_factor_coef     Fsqd
_refine_ls_matrix_type     full
_refine_ls_R_factor_all     0.0743
_refine_ls_R_factor_gt     0.0437
_refine_ls_wR_factor_gt     0.1269
_refine_ls_wR_factor_ref     0.1512
_refine_ls_goodness_of_fit_ref     0.992
_refine_ls_restrained_S_all     0.992
_refine_ls_number_reflns     2701
_refine_ls_number_parameters     157
_refine_ls_number_restraints     0
_refine_ls_hydrogen_treatment     constr
_refine_ls_weighting_scheme     calc
_refine_ls_weighting_details
         'calc w=1/[\s^2^(Fo^2^)+(0.0922P)^2^+0.0229P] where P=(Fo^2^+2Fc^2^)/3'
_atom_sites_solution_hydrogens     geom
_atom_sites_solution_primary     direct
_atom_sites_solution_secondary     difmap
_refine_ls_shift/su_max     0.010
_refine_ls_shift/su_mean     0.001
_refine_diff_density_max     0.147
_refine_diff_density_min     -0.155
_refine_ls_extinction_method     none
_refine_ls_extinction_coef     ?
loop_
    _atom_type_symbol
    _atom_type_description
    _atom_type_scat_dispersion_real
    _atom_type_scat_dispersion_imag
    _atom_type_scat_source
    'C' 'C' 0.0033 0.0016
                         'International Tables Vol C Tables 4.2.6.8 and 6.1.1.4'
    'H' 'H' 0.0000 0.0000
                         'International Tables Vol C Tables 4.2.6.8 and 6.1.1.4'
    'N' 'N' 0.0061 0.0033
                         'International Tables Vol C Tables 4.2.6.8 and 6.1.1.4'
    'O' 'O' 0.0106 0.0060
                         'International Tables Vol C Tables 4.2.6.8 and 6.1.1.4'
    'Si' 'Si' 0.0817 0.0704
                         'International Tables Vol C Tables 4.2.6.8 and 6.1.1.4'
_computing_data_collection     '<i>GIS</i> (Bruker, 2009)'
_computing_cell_refinement     '<i>SAINT</i> (Bruker, 2009)'
_computing_data_reduction     '<i>SAINT</i> (Bruker, 2009)'
_computing_structure_solution     '<i>SHELXTL</i> (Sheldrick, 2008)'
_computing_structure_refinement
;
<i>SHELXTL</i> (Sheldrick, 2008), <i>OLEX2</i> (Dolomanov <i>et al.</i>,
2009)
and <i>FCF_filter</i> (Guzei, 2007)
;
_computing_molecular_graphics     '<i>SHELXTL</i> (Sheldrick, 2008)'
_computing_publication_material
;
<i>SHELXTL</i> (Sheldrick, 2008), <i>modiCIFer</i> (Guzei, 2007)
and
<i>publCIF</i> (Westrip, 2010)
;
loop_
    _atom_site_type_symbol
    _atom_site_label
    _atom_site_fract_x
    _atom_site_fract_y
    _atom_site_fract_z
    _atom_site_U_iso_or_equiv
    _atom_site_adp_type
    _atom_site_calc_flag
    _atom_site_refinement_flags
    _atom_site_occupancy
    _atom_site_disorder_assembly
    _atom_site_disorder_group
    Si Si1 0.90115(5) 0.20211(9) 0.38252(3) 0.0610(3) Uani d . 1 . .
    O O1 0.75423(19) 0.2215(3) 0.61648(12) 0.1052(7) Uani d . 1 . .
    O O2 0.60178(16) 0.7082(3) 0.46280(10) 0.0929(6) Uani d . 1 . .
    N N1 0.68492(15) 0.4340(3) 0.52646(10) 0.0686(5) Uani d . 1 . .
    C C1 0.8769(3) -0.0839(4) 0.38950(16) 0.0987(9) Uani d . 1 . .
    H H1A 0.9213 -0.1366 0.4299 0.148 Uiso calc R 1 . .
    H H1B 0.9009 -0.1522 0.3492 0.148 Uiso calc R 1 . .
    H H1C 0.7959 -0.1103 0.3930 0.148 Uiso calc R 1 . .
    C C2 1.0592(2) 0.2585(5) 0.37947(16) 0.1010(9) Uani d . 1 . .
    H H2A 1.1015 0.2083 0.4209 0.152 Uiso calc R 1 . .
    H H2B 1.0705 0.4063 0.3757 0.152 Uiso calc R 1 . .
    H H2C 1.0869 0.1900 0.3402 0.152 Uiso calc R 1 . .
    C C3 0.8170(3) 0.3029(5) 0.30296(15) 0.1078(10) Uani d . 1 . .
    H H3A 0.8418 0.2326 0.2632 0.162 Uiso calc R 1 . .
    H H3B 0.8302 0.4500 0.2989 0.162 Uiso calc R 1 . .
    H H3C 0.7357 0.2778 0.3058 0.162 Uiso calc R 1 . .
    C C4 0.85121(18) 0.3403(3) 0.45914(11) 0.0615(6) Uani d . 1 . .
    H H4A 0.8976 0.2924 0.5001 0.074 Uiso calc R 1 . .
    H H4B 0.8659 0.4883 0.4543 0.074 Uiso calc R 1 . .
    C C5 0.72357(19) 0.3103(4) 0.47001(13) 0.0773(7) Uani d . 1 . .
    H H5A 0.6770 0.3469 0.4277 0.093 Uiso calc R 1 . .
    H H5B 0.7100 0.1640 0.4792 0.093 Uiso calc R 1 . .
    C C6 0.7031(2) 0.3775(4) 0.59582(14) 0.0758(7) Uani d . 1 . .
    C C7 0.6491(2) 0.5451(4) 0.63477(13) 0.0724(6) Uani d . 1 . .
    C C8 0.6418(3) 0.5693(6) 0.70431(16) 0.0995(9) Uani d . 1 . .
    H H8 0.6728 0.4707 0.7359 0.119 Uiso calc R 1 . .
    C C9 0.5867(3) 0.7459(7) 0.72558(18) 0.1135(11) Uani d . 1 . .
    H H9 0.5795 0.7658 0.7724 0.136 Uiso calc R 1 . .
    C C10 0.5424(3) 0.8922(6) 0.67926(19) 0.1061(10) Uani d . 1 . .
    H H10 0.5059 1.0092 0.6955 0.127 Uiso calc R 1 . .
    C C11 0.5502(2) 0.8714(4) 0.60893(15) 0.0847(8) Uani d . 1 . .
    H H11 0.5206 0.9715 0.5775 0.102 Uiso calc R 1 . .
    C C12 0.60455(18) 0.6934(4) 0.58821(12) 0.0659(6) Uani d . 1 . .
    C C13 0.62725(19) 0.6246(4) 0.51808(13) 0.0679(6) Uani d . 1 . .
loop_
    _atom_site_aniso_label
    _atom_site_aniso_U_11
    _atom_site_aniso_U_22
    _atom_site_aniso_U_33
    _atom_site_aniso_U_12
    _atom_site_aniso_U_13
    _atom_site_aniso_U_23
    Si1 0.0681(4) 0.0500(4) 0.0653(4) -0.0086(3) 0.0081(3) -0.0030(3)
    O1 0.1094(16) 0.0863(13) 0.1218(16) 0.0091(12) 0.0198(13) 0.0246(12)
    O2 0.0852(13) 0.1100(14) 0.0822(13) 0.0171(11) -0.0001(10) 0.0038(10)
    N1 0.0528(11) 0.0727(12) 0.0818(13) -0.0037(9) 0.0134(9) -0.0067(10)
    C1 0.119(2) 0.0547(15) 0.125(2) -0.0060(14) 0.0245(19) -0.0052(15)
    C2 0.0817(19) 0.113(2) 0.113(2) -0.0169(17) 0.0352(17) -0.0301(18)
    C3 0.140(3) 0.100(2) 0.0790(18) -0.0160(19) -0.0120(18) 0.0127(15)
    C4 0.0537(13) 0.0573(12) 0.0731(14) -0.0078(10) 0.0040(10) -0.0068(10)
    C5 0.0557(14) 0.0794(16) 0.0971(18) -0.0096(12) 0.0096(13) -0.0228(13)
    C6 0.0624(15) 0.0761(16) 0.0902(18) -0.0133(13) 0.0135(12) 0.0076(14)
    C7 0.0562(13) 0.0845(16) 0.0787(16) -0.0124(12) 0.0180(12) 0.0012(13)
    C8 0.088(2) 0.129(3) 0.0849(19) -0.0080(18) 0.0235(15) 0.0079(18)
    C9 0.091(2) 0.167(3) 0.086(2) -0.014(2) 0.0268(18) -0.025(2)
    C10 0.078(2) 0.124(3) 0.120(3) -0.0098(18) 0.0273(19) -0.045(2)
    C11 0.0559(14) 0.0910(18) 0.108(2) -0.0047(13) 0.0119(13) -0.0201(16)
    C12 0.0427(11) 0.0765(15) 0.0791(15) -0.0121(11) 0.0095(10) -0.0134(13)
    C13 0.0469(12) 0.0777(15) 0.0789(16) -0.0061(11) 0.0040(11) -0.0031(13)
_geom_special_details
;
All e.s.d.'s (except the e.s.d. in the dihedral angle between two l.s. planes)
are estimated using the full covariance matrix. The cell e.s.d.'s are taken
into account individually in the estimation of e.s.d.'s in distances, angles
and torsion angles; correlations between e.s.d.'s in cell parameters are only
used when they are defined by crystal symmetry. An approximate (isotropic)
treatment of cell e.s.d.'s is used for estimating e.s.d.'s involving l.s.
planes.
;
loop_
    _geom_bond_atom_site_label_1
    _geom_bond_atom_site_label_2
    _geom_bond_site_symmetry_2
    _geom_bond_distance
    _geom_bond_publ_flag
    Si1 C1 . 1.862(2) ?
    Si1 C2 . 1.869(3) ?
    Si1 C4 . 1.869(2) ?
    Si1 C3 . 1.867(3) ?
    O1 C6 . 1.212(3) ?
    O2 C13 . 1.213(3) ?
    N1 C6 . 1.394(3) ?
    N1 C13 . 1.395(3) ?
    N1 C5 . 1.457(3) ?
    C1 H1A . 0.9600 ?
    C1 H1B . 0.9600 ?
    C1 H1C . 0.9600 ?
    C2 H2A . 0.9600 ?
    C2 H2B . 0.9600 ?
    C2 H2C . 0.9600 ?
    C3 H3A . 0.9600 ?
    C3 H3B . 0.9600 ?
    C3 H3C . 0.9600 ?
    C4 C5 . 1.522(3) ?
    C4 H4A . 0.9700 ?
    C4 H4B . 0.9700 ?
    C5 H5A . 0.9700 ?
    C5 H5B . 0.9700 ?
    C6 C7 . 1.484(4) ?
    C7 C8 . 1.371(4) ?
    C7 C12 . 1.380(3) ?
    C8 C9 . 1.381(5) ?
    C8 H8 . 0.9300 ?
    C9 C10 . 1.367(5) ?
    C9 H9 . 0.9300 ?
    C10 C11 . 1.385(4) ?
    C10 H10 . 0.9300 ?
    C11 C12 . 1.380(3) ?
    C11 H11 . 0.9300 ?
    C12 C13 . 1.479(3) ?
loop_
    _geom_angle_atom_site_label_1
    _geom_angle_atom_site_label_2
    _geom_angle_atom_site_label_3
    _geom_angle_site_symmetry_1
    _geom_angle_site_symmetry_3
    _geom_angle
    _geom_angle_publ_flag
    C1 Si1 C2 . . 110.31(14) ?
    C1 Si1 C4 . . 110.45(11) ?
    C2 Si1 C4 . . 107.87(11) ?
    C1 Si1 C3 . . 109.30(14) ?
    C2 Si1 C3 . . 110.16(15) ?
    C4 Si1 C3 . . 108.73(14) ?
    C6 N1 C13 . . 111.7(2) ?
    C6 N1 C5 . . 123.9(2) ?
    C13 N1 C5 . . 124.4(2) ?
    Si1 C1 H1A . . 109.5 ?
    Si1 C1 H1B . . 109.5 ?
    H1A C1 H1B . . 109.5 ?
    Si1 C1 H1C . . 109.5 ?
    H1A C1 H1C . . 109.5 ?
    H1B C1 H1C . . 109.5 ?
    Si1 C2 H2A . . 109.5 ?
    Si1 C2 H2B . . 109.5 ?
    H2A C2 H2B . . 109.5 ?
    Si1 C2 H2C . . 109.5 ?
    H2A C2 H2C . . 109.5 ?
    H2B C2 H2C . . 109.5 ?
    Si1 C3 H3A . . 109.5 ?
    Si1 C3 H3B . . 109.5 ?
    H3A C3 H3B . . 109.5 ?
    Si1 C3 H3C . . 109.5 ?
    H3A C3 H3C . . 109.5 ?
    H3B C3 H3C . . 109.5 ?
    C5 C4 Si1 . . 115.09(15) ?
    C5 C4 H4A . . 108.5 ?
    Si1 C4 H4A . . 108.5 ?
    C5 C4 H4B . . 108.5 ?
    Si1 C4 H4B . . 108.5 ?
    H4A C4 H4B . . 107.5 ?
    N1 C5 C4 . . 113.77(18) ?
    N1 C5 H5A . . 108.8 ?
    C4 C5 H5A . . 108.8 ?
    N1 C5 H5B . . 108.8 ?
    C4 C5 H5B . . 108.8 ?
    H5A C5 H5B . . 107.7 ?
    O1 C6 N1 . . 124.2(3) ?
    O1 C6 C7 . . 130.1(3) ?
    N1 C6 C7 . . 105.8(2) ?
    C8 C7 C12 . . 121.1(2) ?
    C8 C7 C6 . . 130.6(3) ?
    C12 C7 C6 . . 108.3(2) ?
    C7 C8 C9 . . 117.3(3) ?
    C7 C8 H8 . . 121.3 ?
    C9 C8 H8 . . 121.3 ?
    C10 C9 C8 . . 121.4(3) ?
    C10 C9 H9 . . 119.3 ?
    C8 C9 H9 . . 119.3 ?
    C9 C10 C11 . . 122.1(3) ?
    C9 C10 H10 . . 119.0 ?
    C11 C10 H10 . . 119.0 ?
    C10 C11 C12 . . 116.1(3) ?
    C10 C11 H11 . . 122.0 ?
    C12 C11 H11 . . 122.0 ?
    C11 C12 C7 . . 122.1(2) ?
    C11 C12 C13 . . 129.7(2) ?
    C7 C12 C13 . . 108.2(2) ?
    O2 C13 N1 . . 124.5(2) ?
    O2 C13 C12 . . 129.5(2) ?
    N1 C13 C12 . . 106.0(2) ?
loop_
    _geom_torsion_atom_site_label_1
    _geom_torsion_atom_site_label_2
    _geom_torsion_atom_site_label_3
    _geom_torsion_atom_site_label_4
    _geom_torsion_site_symmetry_1
    _geom_torsion_site_symmetry_2
    _geom_torsion_site_symmetry_3
    _geom_torsion_site_symmetry_4
    _geom_torsion
    _geom_torsion_publ_flag
    C1 Si1 C4 C5 . . . . -59.0(2) ?
    C2 Si1 C4 C5 . . . . -179.61(18) ?
    C3 Si1 C4 C5 . . . . 60.9(2) ?
    C6 N1 C5 C4 . . . . -80.8(3) ?
    C13 N1 C5 C4 . . . . 98.0(3) ?
    Si1 C4 C5 N1 . . . . -174.99(17) ?
    C13 N1 C6 O1 . . . . -177.9(2) ?
    C5 N1 C6 O1 . . . . 1.0(4) ?
    C13 N1 C6 C7 . . . . 1.7(2) ?
    C5 N1 C6 C7 . . . . -179.43(18) ?
    O1 C6 C7 C8 . . . . -0.2(5) ?
    N1 C6 C7 C8 . . . . -179.7(2) ?
    O1 C6 C7 C12 . . . . 178.1(3) ?
    N1 C6 C7 C12 . . . . -1.4(2) ?
    C12 C7 C8 C9 . . . . 1.0(4) ?
    C6 C7 C8 C9 . . . . 179.1(3) ?
    C7 C8 C9 C10 . . . . -0.8(5) ?
    C8 C9 C10 C11 . . . . 0.1(5) ?
    C9 C10 C11 C12 . . . . 0.5(4) ?
    C10 C11 C12 C7 . . . . -0.3(4) ?
    C10 C11 C12 C13 . . . . -179.8(2) ?
    C8 C7 C12 C11 . . . . -0.4(3) ?
    C6 C7 C12 C11 . . . . -178.9(2) ?
    C8 C7 C12 C13 . . . . 179.2(2) ?
    C6 C7 C12 C13 . . . . 0.7(2) ?
    C6 N1 C13 O2 . . . . 179.6(2) ?
    C5 N1 C13 O2 . . . . 0.7(3) ?
    C6 N1 C13 C12 . . . . -1.3(2) ?
    C5 N1 C13 C12 . . . . 179.83(18) ?
    C11 C12 C13 O2 . . . . -1.0(4) ?
    C7 C12 C13 O2 . . . . 179.4(2) ?
    C11 C12 C13 N1 . . . . 179.9(2) ?
    C7 C12 C13 N1 . . . . 0.3(2) ?
loop_
    _geom_hbond_atom_site_label_D
    _geom_hbond_atom_site_label_H
    _geom_hbond_atom_site_label_A
    _geom_hbond_site_symmetry_A
    _geom_hbond_distance_DH
    _geom_hbond_distance_HA
    _geom_hbond_distance_DA
    _geom_hbond_angle_DHA
    C11 H11 O2 3_676 0.93 2.57 3.443(4) 155.5
