# Supplementary material for: 2-[2-(Trimethyl­silyl)eth­yl]isoindoline-1,3-dione
Source: Acta Crystallogr Sect E Struct Rep Online. 2009 Dec 24;66(Pt 1):o223–4. doi: 10.1107/S1600536809054105 (PMC2980030; doi:10.1107/S1600536809054105)
Supplement: Supplementary file 2 [file e-66-0o223-Isup2.hkl]

# 
# h,k,l, Fc-squared, Fo-squared, sigma(Fo-squared) and status flag 
# 
data_I
_shelx_title ' SCAN_0M IN P2(1)/N' 
_shelx_refln_list_code          4 
_shelx_F_calc_maximum      172.55 
_exptl_crystal_F_000       528.00 
_reflns_d_resolution_high  0.8198 
 
loop_ 
 _symmetry_equiv_pos_as_xyz 
 'x, y, z' 
 '-x+1/2, y+1/2, -z+1/2' 
 '-x, -y, -z' 
 'x-1/2, -y-1/2, z-1/2' 
 
_cell_length_a    11.5624 
_cell_length_b     6.4109 
_cell_length_c    19.4446 
_cell_angle_alpha  90.000 
_cell_angle_beta   95.176 
_cell_angle_gamma  90.000 
 
_shelx_F_squared_multiplier     1.000 
 
loop_ 
 _refln_index_h 
 _refln_index_k 
 _refln_index_l 
 _refln_F_squared_calc 
 _refln_F_squared_meas 
 _refln_F_squared_sigma 
 _refln_observed_status 
   2   0   0      530.98      546.67     13.08 o 
   4   0   0     7438.43     7807.94    143.58 o 
   6   0   0     1085.30     1034.37     28.35 o 
   8   0   0       36.75       43.06      6.08 o 
  10   0   0       46.84       53.63      4.35 o 
  12   0   0        9.07        5.13      4.53 o 
   1   1   0     1547.32     1590.53     22.42 o 
   2   1   0    13360.00    12629.31    179.54 o 
   3   1   0     7291.36     7576.90    115.54 o 
   4   1   0     2283.13     2412.81     31.35 o 
   5   1   0      161.20      172.49      3.34 o 
   6   1   0     1957.59     2106.53     39.26 o 
   7   1   0       14.57       17.93      1.52 o 
   8   1   0      110.74      105.07      3.65 o 
   9   1   0      120.15      119.10      4.15 o 
  10   1   0        2.56        1.89      1.91 o 
  11   1   0       18.76       15.64      2.72 o 
  12   1   0       41.50       42.78      4.62 o 
  13   1   0        0.84       -0.09      3.26 o 
   0   2   0     8884.43     8777.21    237.70 o 
   1   2   0      486.85      511.23      8.13 o 
   2   2   0       17.30       19.39      0.96 o 
   3   2   0      957.38     1011.11     15.53 o 
   4   2   0      166.66      168.85      3.64 o 
   5   2   0      124.90      123.11      2.94 o 
   6   2   0     2628.71     2568.76     53.83 o 
   7   2   0     1196.48     1245.62     28.29 o 
   8   2   0       54.73       60.21      3.73 o 
   9   2   0        1.29       -0.46      2.70 o 
  10   2   0      122.02      121.60      5.54 o 
  11   2   0        5.31       -1.61      2.70 o 
  12   2   0        4.20        5.79      3.30 o 
  13   2   0       15.52       18.28      3.96 o 
   1   3   0      412.67      406.93      6.13 o 
   2   3   0      833.04      879.13     15.18 o 
   3   3   0       24.78       24.16      1.60 o 
   4   3   0       29.25       39.69      1.77 o 
   5   3   0      729.81      734.05     14.22 o 
   6   3   0       66.54       69.04      2.80 o 
   7   3   0      173.22      169.59      5.93 o 
   8   3   0      404.99      406.79     11.15 o 
   9   3   0      450.04      458.06     18.36 o 
  10   3   0       16.99       11.32      5.02 o 
  11   3   0       38.20       47.84      4.33 o 
  12   3   0      102.62      106.30      6.16 o 
   0   4   0        6.44        4.24      0.92 o 
   1   4   0      233.20      248.53      5.68 o 
   2   4   0        0.05       -1.12      1.12 o 
   3   4   0      582.79      577.97     11.72 o 
   4   4   0        2.55       -1.84      1.84 o 
   5   4   0       48.05       50.18      3.27 o 
   6   4   0      104.77      101.33      4.42 o 
   7   4   0      193.82      211.30      7.07 o 
   8   4   0       10.37       11.56      2.83 o 
   9   4   0      104.92      106.37      5.85 o 
  10   4   0        8.71        6.82      3.02 o 
  11   4   0       36.10       34.84      4.23 o 
  12   4   0       19.55       15.01      6.99 o 
   1   5   0      169.19      160.84      4.53 o 
   2   5   0       16.66       15.36      2.28 o 
   3   5   0       17.87       23.63      2.47 o 
   4   5   0        7.53        7.55      2.27 o 
   5   5   0      228.63      238.80      7.45 o 
   6   5   0        0.78       -1.29      2.38 o 
   7   5   0       56.50       68.31      4.28 o 
   8   5   0       10.46       11.81      3.04 o 
   9   5   0       32.83       31.84      3.73 o 
  10   5   0        3.99        5.26      3.46 o 
   0   6   0        0.06       -0.29      2.30 o 
   1   6   0       93.46      107.64      4.48 o 
   2   6   0        0.55        0.03      1.33 o 
   3   6   0      143.44      138.69      6.03 o 
   4   6   0        0.55       -2.24      2.24 o 
   5   6   0        5.82        2.65      3.64 o 
   6   6   0        3.32       -1.41      2.50 o 
   7   6   0       32.75       34.45      3.72 o 
   8   6   0        0.02       -2.81      2.81 o 
   1   7   0       68.36       71.30      4.11 o 
   2   7   0       36.27       42.73      4.38 o 
   3   7   0       21.84       25.41      4.11 o 
   4   7   0        2.96       -1.82      3.61 o 
   5   7   0       31.86       25.35      4.56 o 
   6   7   0        6.11        0.39      4.03 o 
 -13   0   1       72.88       78.15      7.50 o 
 -11   0   1       80.84       85.92      6.99 o 
  -9   0   1      141.55      135.87      8.02 o 
  -7   0   1       86.85       87.48      4.60 o 
  -5   0   1     3381.97     3558.51     93.49 o 
  -3   0   1      112.18      112.66      3.92 o 
   3   0   1     2103.63     2210.07     47.30 o 
   5   0   1        9.03        8.01      1.48 o 
   7   0   1      457.30      435.80     18.12 o 
   9   0   1       39.01       40.11      6.86 o 
  11   0   1        0.00       -1.96      2.90 o 
  13   0   1        0.07       -3.45      3.45 o 
 -13   1   1        6.82        5.55      3.36 o 
 -12   1   1        7.71        8.84      2.51 o 
 -11   1   1       40.59       41.82      3.93 o 
 -10   1   1        0.75       -1.58      1.80 o 
  -9   1   1       69.29       70.42      3.19 o 
  -8   1   1       18.41       14.54      1.84 o 
  -7   1   1        6.38        7.20      1.76 o 
  -6   1   1      106.58      102.15      3.25 o 
  -5   1   1        3.30       -1.36      1.56 o 
  -4   1   1     4064.71     4255.40     54.40 o 
  -3   1   1     3701.34     3895.49     46.60 o 
  -2   1   1     1204.92     1233.57     18.86 o 
  -1   1   1     1971.15     1910.37     24.68 o 
   0   1   1     2716.87     2625.26     31.98 o 
   1   1   1     1567.86     1627.50     22.97 o 
   2   1   1     4025.60     3940.10     91.76 o 
   3   1   1     8688.59     9024.37    125.72 o 
   4   1   1      279.73      261.15      6.29 o 
   5   1   1        1.33       -0.33      1.23 o 
   6   1   1      834.23      845.66     18.36 o 
   7   1   1       28.97       26.43      1.69 o 
   8   1   1       24.64       26.04      2.07 o 
   9   1   1        1.74        1.92      1.82 o 
  10   1   1        2.38        4.84      1.85 o 
  11   1   1       26.00       29.03      2.74 o 
  12   1   1        0.09       -2.72      2.91 o 
  13   1   1        3.00        5.30      3.35 o 
 -13   2   1        1.06        1.08      3.58 o 
 -12   2   1       11.03       12.21      3.53 o 
 -11   2   1       20.00       27.69      3.66 o 
 -10   2   1       77.59       81.06      4.66 o 
  -9   2   1       53.50       60.60      4.75 o 
  -8   2   1        6.03        3.80      2.40 o 
  -7   2   1       17.69       25.13      3.06 o 
  -6   2   1     2164.39     2244.57     41.33 o 
  -5   2   1      377.03      361.65     12.52 o 
  -4   2   1      197.15      197.60      4.56 o 
  -3   2   1        3.27        3.12      1.22 o 
  -2   2   1     2234.10     2373.14     30.24 o 
  -1   2   1     1352.15     1347.95     16.30 o 
   0   2   1       42.22       59.26      1.25 o 
   1   2   1       33.50       34.69      1.50 o 
   2   2   1       34.40       25.54      1.20 o 
   3   2   1      298.26      320.66      5.41 o 
   4   2   1      160.24      161.46      3.13 o 
   5   2   1      656.92      732.69     12.60 o 
   6   2   1      609.00      646.78     11.45 o 
   7   2   1        0.54       -1.43      1.43 o 
   8   2   1      298.12      283.82      6.86 o 
   9   2   1       38.99       40.47      5.65 o 
  10   2   1        1.06       -1.90      2.54 o 
  11   2   1        0.33        1.78      2.93 o 
  12   2   1        4.71        2.93      3.15 o 
  13   2   1        1.31       -1.66      3.25 o 
 -12   3   1       11.51       11.33      3.56 o 
 -11   3   1        7.85        4.79      3.19 o 
 -10   3   1        2.22        2.18      4.37 o 
  -9   3   1      114.18      119.28      5.68 o 
  -8   3   1       48.99       55.16      3.92 o 
  -7   3   1      339.53      315.78      9.01 o 
  -6   3   1       62.13       56.18      2.73 o 
  -5   3   1      213.66      208.30      5.00 o 
  -4   3   1      319.76      340.74      7.11 o 
  -3   3   1      215.22      218.21      4.76 o 
  -2   3   1      653.92      654.05      8.81 o 
  -1   3   1      249.88      260.67      3.85 o 
   0   3   1       61.78       62.10      1.57 o 
   1   3   1     1691.62     1827.70     28.08 o 
   2   3   1       27.70       33.97      1.98 o 
   3   3   1        0.94       -1.32      1.49 o 
   4   3   1      125.66      110.71      2.99 o 
   5   3   1       82.57       74.65      3.03 o 
   6   3   1       17.96       20.71      2.58 o 
   7   3   1       45.10       51.51      3.48 o 
   8   3   1        9.18        7.01      4.03 o 
   9   3   1       79.19       74.89      4.57 o 
  10   3   1        1.73        2.30      2.74 o 
  11   3   1        7.10        8.52      3.23 o 
  12   3   1       12.76       17.76      3.68 o 
 -12   4   1       10.22        8.09      4.53 o 
 -11   4   1        2.19        4.88      3.33 o 
 -10   4   1        0.93        1.18      2.98 o 
  -9   4   1        2.67        4.21      5.26 o 
  -8   4   1       78.52       83.64      4.82 o 
  -7   4   1       17.57       24.03      5.01 o 
  -6   4   1        5.22        4.51      3.20 o 
  -5   4   1        0.04        0.70      0.92 o 
  -4   4   1      586.14      587.51     14.19 o 
  -3   4   1       18.08       19.27      2.84 o 
  -2   4   1       41.34       40.43      2.08 o 
  -1   4   1       78.73       76.09      1.90 o 
   0   4   1      106.07      101.25      1.97 o 
   1   4   1       89.74       88.14      3.04 o 
   2   4   1      133.35      113.65      3.28 o 
   3   4   1       24.65       29.81      1.77 o 
   4   4   1       93.21       77.33      2.60 o 
   5   4   1        0.20       -0.42      1.90 o 
   6   4   1       67.87       74.27      3.97 o 
   7   4   1       37.50       45.98      4.60 o 
   8   4   1        6.89       10.34      2.63 o 
   9   4   1        6.79        4.71      2.87 o 
  10   4   1       19.62       23.00      4.16 o 
  11   4   1       21.35       17.03      3.72 o 
 -10   5   1        9.05        7.57      3.33 o 
  -9   5   1        0.55       -0.99      2.83 o 
  -8   5   1       31.96       34.46      3.68 o 
  -7   5   1        0.51       -2.14      3.01 o 
  -6   5   1       32.23       33.62      3.19 o 
  -5   5   1       11.17       10.09      2.48 o 
  -4   5   1        0.31       -1.16      2.02 o 
  -3   5   1       34.76       28.57      2.28 o 
  -2   5   1       15.11       17.52      1.73 o 
  -1   5   1        1.67       -0.85      0.98 o 
   0   5   1       21.89       22.91      0.93 o 
   1   5   1        3.66        1.31      1.28 o 
   2   5   1       51.93       47.31      2.38 o 
   3   5   1        9.06        8.14      1.87 o 
   4   5   1       41.86       45.33      2.24 o 
   5   5   1        2.42       -0.70      2.08 o 
   6   5   1        0.15       -2.21      2.21 o 
   7   5   1        6.44       10.62      2.73 o 
   8   5   1       25.27       30.18      4.39 o 
   9   5   1        0.61       -2.53      2.53 o 
  10   5   1       11.53       14.94      3.58 o 
  -8   6   1       15.46       16.17      3.56 o 
  -7   6   1        3.25        1.62      2.68 o 
  -6   6   1        0.24        2.24      2.64 o 
  -5   6   1        5.76        6.30      2.72 o 
  -4   6   1       48.02       56.86      3.78 o 
  -3   6   1        2.36       -2.19      2.19 o 
  -2   6   1        2.65        2.65      1.39 o 
  -1   6   1       16.40       18.44      2.28 o 
   0   6   1        0.40        0.65      1.62 o 
   1   6   1        1.78        1.65      1.99 o 
   2   6   1       83.53       95.99      3.08 o 
   3   6   1        7.32        4.93      1.96 o 
   4   6   1       17.26       15.19      2.81 o 
   5   6   1        1.04        2.67      2.51 o 
   6   6   1       45.23       55.96      3.98 o 
   7   6   1        0.36        4.33      3.56 o 
   8   6   1        1.15       -0.91      3.84 o 
  -6   7   1       14.58       12.06      5.69 o 
  -5   7   1        5.05        5.31      4.53 o 
  -4   7   1        5.03        5.10      3.56 o 
  -3   7   1        9.60       11.15      3.11 o 
  -2   7   1       16.78       20.55      3.13 o 
  -1   7   1        0.45        1.70      2.49 o 
   0   7   1       26.13       24.73      3.54 o 
   1   7   1       30.31       39.28      8.80 o 
   2   7   1       13.12       15.06      3.56 o 
   3   7   1       12.12       14.19      4.14 o 
   4   7   1       30.93       40.79      4.85 o 
   5   7   1        2.92        3.63      6.99 o 
   6   7   1        0.14       -3.93      3.93 o 
 -14   0   2        0.21       -1.55      6.21 o 
 -12   0   2       10.97        7.51      3.54 o 
 -10   0   2       80.76       88.25      6.73 o 
  -8   0   2        7.69       13.31      2.48 o 
  -6   0   2      677.47      659.68     21.09 o 
  -4   0   2      454.00      624.00     11.92 o 
  -2   0   2    11407.82    10431.06    321.59 o 
   2   0   2    29773.95    24285.54    656.48 o 
   4   0   2      422.56      456.17      9.21 o 
   6   0   2      144.75      156.67      6.08 o 
   8   0   2      125.30      113.03      5.47 o 
  10   0   2       17.44       14.91      7.25 o 
  12   0   2       68.74       74.42      5.95 o 
 -13   1   2        6.81        5.77      3.55 o 
 -12   1   2        1.71       -2.11      2.11 o 
 -11   1   2       30.75       25.65      2.62 o 
 -10   1   2        1.31        2.50      1.93 o 
  -9   1   2        0.01       -1.71      1.71 o 
  -8   1   2       23.84       18.17      3.04 o 
  -7   1   2      417.96      410.45      9.34 o 
  -6   1   2      266.14      267.20      9.90 o 
  -5   1   2      466.37      525.44     10.28 o 
  -4   1   2     4705.30     4952.60     62.39 o 
  -3   1   2       13.53       16.04      0.89 o 
  -2   1   2     3543.69     3644.00     48.40 o 
  -1   1   2     4045.20     4048.99     53.90 o 
   0   1   2     8171.56     7580.53     86.88 o 
   1   1   2      411.22      388.87      5.56 o 
   2   1   2     4194.70     4280.71     70.89 o 
   3   1   2      598.99      647.89      9.52 o 
   4   1   2      537.68      574.91     15.87 o 
   5   1   2     1314.51     1358.40     37.54 o 
   6   1   2     1828.91     1856.75     35.12 o 
   7   1   2        0.03       -2.52      2.85 o 
   8   1   2        4.85       -1.62      1.90 o 
   9   1   2       53.07       56.12      3.80 o 
  10   1   2       46.41       52.07      3.73 o 
  11   1   2        0.06       -1.86      2.80 o 
  12   1   2        3.00        2.42      3.56 o 
  13   1   2       18.42       12.30      3.99 o 
 -13   2   2        1.48       -3.44      3.44 o 
 -12   2   2       38.41       52.05      7.63 o 
 -11   2   2        4.81        6.65      3.16 o 
 -10   2   2        2.31        4.42      1.94 o 
  -9   2   2       89.03       72.25      3.27 o 
  -8   2   2       33.16       28.74      2.07 o 
  -7   2   2      253.03      275.61      6.45 o 
  -6   2   2      484.32      457.42      9.61 o 
  -5   2   2     1110.99     1168.86     21.93 o 
  -4   2   2       54.60       44.62      1.78 o 
  -3   2   2      657.58      662.31     12.33 o 
  -2   2   2        1.35        1.69      0.51 o 
  -1   2   2        0.13        2.19      0.48 o 
   0   2   2      316.33      316.35      4.39 o 
   1   2   2      885.05      998.34     15.49 o 
   2   2   2        0.04       -0.16      0.87 o 
   3   2   2      213.47      226.56      5.10 o 
   4   2   2      497.33      507.40      9.10 o 
   5   2   2      283.33      298.21      6.53 o 
   6   2   2       12.76        8.50      2.02 o 
   7   2   2       25.52       31.66      2.12 o 
   8   2   2      616.68      590.82     12.46 o 
   9   2   2      117.55      111.84      6.03 o 
  10   2   2        0.29       -2.58      2.58 o 
  11   2   2       51.36       56.78      7.63 o 
  12   2   2       56.26       58.54      5.59 o 
  13   2   2        4.76        6.96      3.60 o 
 -12   3   2        6.54        0.06      3.37 o 
 -11   3   2       44.00       41.06      5.96 o 
 -10   3   2      193.84      193.32     14.03 o 
  -9   3   2        6.19       13.84      2.91 o 
  -8   3   2       11.60       10.74      2.71 o 
  -7   3   2      458.89      421.13     11.26 o 
  -6   3   2       84.29       85.73      4.67 o 
  -5   3   2       27.92       32.78      2.80 o 
  -4   3   2      216.74      201.80      4.05 o 
  -3   3   2      212.46      214.58      4.13 o 
  -2   3   2       33.54       38.75      1.12 o 
  -1   3   2      121.91      132.10      2.84 o 
   0   3   2      259.30      274.35      4.23 o 
   1   3   2      348.18      360.49      6.60 o 
   2   3   2      281.87      307.40      6.58 o 
   3   3   2      747.11      739.85     14.58 o 
   4   3   2      515.91      520.78      9.25 o 
   5   3   2       25.73       26.02      1.36 o 
   6   3   2       57.32       44.43      3.28 o 
   7   3   2       70.91       64.54      3.59 o 
   8   3   2       10.29        5.21      3.16 o 
   9   3   2      258.82      270.47      8.66 o 
  10   3   2       88.74       93.13      6.41 o 
  11   3   2       52.70       44.91      6.93 o 
  12   3   2       16.77       17.38      3.62 o 
 -12   4   2       11.35       12.95      4.27 o 
 -11   4   2       21.61       30.60      4.71 o 
 -10   4   2        0.30       -1.61      2.70 o 
  -9   4   2      186.75      191.53      7.17 o 
  -8   4   2        8.92       11.03      2.72 o 
  -7   4   2       61.75       62.01      3.98 o 
  -6   4   2      188.24      184.09     10.15 o 
  -5   4   2      145.26      142.05      3.89 o 
  -4   4   2       13.50       12.50      2.09 o 
  -3   4   2      110.09      111.14      3.96 o 
  -2   4   2        1.51        1.06      1.23 o 
  -1   4   2       64.94       50.14      1.64 o 
   0   4   2       89.70       92.63      1.98 o 
   1   4   2      751.67      739.42     13.18 o 
   2   4   2       93.87       96.14      3.10 o 
   3   4   2       15.89       18.58      2.09 o 
   4   4   2       30.89       32.42      2.70 o 
   5   4   2      374.22      366.48      9.70 o 
   6   4   2       31.28       36.03      2.07 o 
   7   4   2       56.47       55.86      3.68 o 
   8   4   2        7.34        2.64      2.49 o 
   9   4   2       17.45       22.35      3.23 o 
  10   4   2        3.21        1.82      2.81 o 
  11   4   2       52.36       47.91      4.46 o 
 -10   5   2        0.02        1.32      2.93 o 
  -9   5   2        2.25        4.94      3.13 o 
  -8   5   2        9.05       10.31      3.00 o 
  -7   5   2       79.44       81.69      4.90 o 
  -6   5   2        4.45        3.05      2.38 o 
  -5   5   2        0.56        4.05      3.01 o 
  -4   5   2       20.57       22.19      2.69 o 
  -3   5   2      372.76      378.42      8.28 o 
  -2   5   2       98.82       99.16      3.31 o 
  -1   5   2        0.65       -0.12      0.91 o 
   0   5   2        8.94        5.92      0.76 o 
   1   5   2        6.49        5.21      1.67 o 
   2   5   2       41.56       37.72      1.90 o 
   3   5   2      333.08      326.96      7.43 o 
   4   5   2        0.68       -1.21      1.21 o 
   5   5   2       23.42       23.48      3.01 o 
   6   5   2       18.48       17.06      2.87 o 
   7   5   2        5.57        4.70      2.55 o 
   8   5   2        8.37        9.56      2.98 o 
   9   5   2       31.34       30.88      3.72 o 
  10   5   2        1.84        4.44      3.85 o 
  -8   6   2        0.04       -0.54      2.96 o 
  -7   6   2        4.17        2.75      2.96 o 
  -6   6   2        0.08       -2.89      2.89 o 
  -5   6   2       66.18       64.68      4.40 o 
  -4   6   2        1.87       -0.89      2.77 o 
  -3   6   2       36.54       40.17      3.32 o 
  -2   6   2        2.00        4.66      2.29 o 
  -1   6   2      140.54      131.39      4.10 o 
   0   6   2        7.00        3.81      1.73 o 
   1   6   2      127.67      126.03      3.39 o 
   2   6   2        0.80       -0.36      1.31 o 
   3   6   2        6.85        5.07      1.90 o 
   4   6   2       17.57       17.35      2.22 o 
   5   6   2       48.29       48.00      4.48 o 
   6   6   2        1.21       -2.38      3.46 o 
   7   6   2       10.11        7.25      3.75 o 
   8   6   2        8.20        7.50      4.03 o 
  -6   7   2        0.73       -3.56      3.56 o 
  -5   7   2        2.67        1.16      2.98 o 
  -4   7   2       23.40       31.63      3.66 o 
  -3   7   2       41.72       41.71      3.68 o 
  -2   7   2        3.25        3.57      3.20 o 
  -1   7   2       37.41       38.82      5.69 o 
   0   7   2       48.36       51.17      4.53 o 
   1   7   2        5.83        6.31      3.29 o 
   2   7   2        0.03       -3.88      3.88 o 
   3   7   2      108.88      106.59      6.58 o 
   4   7   2        5.21        6.48      3.65 o 
   5   7   2        5.56        8.14      4.09 o 
 -13   0   3       52.50       45.75      5.21 o 
 -11   0   3       52.56       48.93     10.74 o 
  -9   0   3      446.05      423.99     16.05 o 
  -7   0   3       41.68       33.15      2.92 o 
  -5   0   3       94.98      119.13      3.85 o 
  -3   0   3     9872.61     9509.47    167.28 o 
  -1   0   3     1174.92     1157.30     44.04 o 
   1   0   3      564.49      548.14     11.81 o 
   3   0   3      288.21      298.48      7.26 o 
   5   0   3     1049.74     1128.09     30.64 o 
   7   0   3     1747.02     1712.28     56.03 o 
   9   0   3      157.25      160.23      6.96 o 
  11   0   3       68.09       67.00      5.04 o 
  13   0   3        0.00        0.78      6.73 o 
 -13   1   3       23.71       19.35      4.62 o 
 -12   1   3        1.91        1.54      2.27 o 
 -11   1   3      160.80      164.56      5.88 o 
 -10   1   3        6.00        6.47      1.98 o 
  -9   1   3        9.11        8.16      1.98 o 
  -8   1   3        1.55        1.08      1.57 o 
  -7   1   3     1126.88     1134.72     25.38 o 
  -6   1   3       21.12       21.53      1.74 o 
  -5   1   3     1188.45     1256.47     18.88 o 
  -4   1   3      675.88      734.18     10.28 o 
  -3   1   3       45.42       51.40      1.86 o 
  -2   1   3        6.21        5.58      0.76 o 
  -1   1   3     2428.58     2495.86     31.37 o 
   0   1   3     2516.48     2470.82     52.03 o 
   1   1   3     1174.26     1117.39     14.37 o 
   2   1   3      463.80      465.36      7.34 o 
   3   1   3       44.23       43.22      1.59 o 
   4   1   3      440.65      464.42     12.67 o 
   5   1   3      381.79      354.87      7.59 o 
   6   1   3       72.04       72.50      2.93 o 
   7   1   3      209.96      217.80      6.61 o 
   8   1   3       29.39       30.95      2.96 o 
   9   1   3       67.92       71.35      4.19 o 
  10   1   3        9.80       14.58      2.93 o 
  11   1   3        1.12       -2.73      2.73 o 
  12   1   3        3.98       -1.23      2.92 o 
  13   1   3        8.23        7.02      3.54 o 
 -13   2   3        0.76       -1.87      3.28 o 
 -12   2   3        0.42       -3.00      3.00 o 
 -11   2   3       12.86       10.75      5.03 o 
 -10   2   3       83.01       87.76      4.56 o 
  -9   2   3      183.20      161.17      4.82 o 
  -8   2   3      183.61      184.44      4.94 o 
  -7   2   3        7.56        6.34      1.42 o 
  -6   2   3       88.85       85.59      3.94 o 
  -5   2   3       25.32       24.96      2.16 o 
  -4   2   3     1324.18     1377.92     22.53 o 
  -3   2   3     1482.37     1518.07     20.79 o 
  -2   2   3      534.51      597.35      7.39 o 
  -1   2   3     1041.49     1115.60     13.42 o 
   0   2   3       64.62       53.84      1.11 o 
   1   2   3     1522.47     1618.72     19.61 o 
   2   2   3       55.51       53.54      1.39 o 
   3   2   3      225.60      227.31      4.38 o 
   4   2   3      722.57      804.19     15.75 o 
   5   2   3      400.61      435.74      9.10 o 
   6   2   3        0.03       -2.09      2.09 o 
   7   2   3       98.15       91.08      3.31 o 
   8   2   3      107.54      104.89      9.45 o 
   9   2   3        0.10        1.24      2.58 o 
  10   2   3       17.62       12.33      3.00 o 
  11   2   3        1.97        3.60      3.42 o 
  12   2   3        0.07        0.15      4.55 o 
  13   2   3        6.26       10.90      3.61 o 
 -12   3   3        0.92        0.43      3.43 o 
 -11   3   3        0.01        0.41      2.96 o 
 -10   3   3        3.23        1.62      4.25 o 
  -9   3   3        6.67        4.42      2.58 o 
  -8   3   3      174.55      189.49      6.67 o 
  -7   3   3        0.08        1.92      3.26 o 
  -6   3   3      141.03      142.26      5.42 o 
  -5   3   3     1030.44     1018.14     17.04 o 
  -4   3   3      879.02      891.06     14.88 o 
  -3   3   3      217.22      215.42      3.92 o 
  -2   3   3       80.42       70.57      1.69 o 
  -1   3   3     3259.57     3434.79     46.77 o 
   0   3   3     1644.78     1720.20     23.70 o 
   1   3   3       12.10       18.03      1.09 o 
   2   3   3      312.65      311.62      6.61 o 
   3   3   3       27.08       27.10      1.62 o 
   4   3   3       21.71       21.27      1.08 o 
   5   3   3      356.74      342.94      6.42 o 
   6   3   3       90.85       86.76      2.60 o 
   7   3   3        0.46       -1.47      1.47 o 
   8   3   3        0.07       -0.91      2.30 o 
   9   3   3       10.13       11.02      3.21 o 
  10   3   3       10.11       11.08      3.33 o 
  11   3   3        2.28        3.21      3.00 o 
  12   3   3        0.93       -0.74      3.26 o 
 -12   4   3        9.39       14.33      5.43 o 
 -11   4   3       19.77       17.55      3.82 o 
 -10   4   3        2.96        6.42      3.12 o 
  -9   4   3        5.74        7.16      2.91 o 
  -8   4   3        0.07       -2.42      2.42 o 
  -7   4   3        3.13       -0.54      3.47 o 
  -6   4   3      352.31      357.77      9.91 o 
  -5   4   3        1.57        1.81      1.34 o 
  -4   4   3      124.41      132.39      3.10 o 
  -3   4   3       16.51       19.73      1.22 o 
  -2   4   3     1397.61     1410.74     22.87 o 
  -1   4   3       49.72       50.20      1.50 o 
   0   4   3       64.65       52.50      1.61 o 
   1   4   3       77.09       89.91      2.76 o 
   2   4   3      167.22      154.32      3.56 o 
   3   4   3       78.11       94.72      3.21 o 
   4   4   3      336.76      315.91      8.48 o 
   5   4   3        0.41       -1.49      1.94 o 
   6   4   3        5.90        3.94      1.94 o 
   7   4   3       31.95       31.02      2.17 o 
   8   4   3        4.30        7.54      2.47 o 
   9   4   3       11.83       14.46      4.14 o 
  10   4   3       32.43       37.38      3.83 o 
  11   4   3       13.38       13.98      3.70 o 
 -10   5   3       16.62       19.68      3.66 o 
  -9   5   3        2.48        0.84      2.79 o 
  -8   5   3       89.67       96.95      5.23 o 
  -7   5   3       12.78       10.30      2.81 o 
  -6   5   3       90.40       89.07      6.84 o 
  -5   5   3        0.62       -2.48      2.48 o 
  -4   5   3       27.24       23.02      2.78 o 
  -3   5   3        0.11       -1.01      1.16 o 
  -2   5   3       84.65       79.43      2.42 o 
  -1   5   3        0.00       -1.13      1.44 o 
   0   5   3       63.41       57.94      1.50 o 
   1   5   3       17.50       15.24      1.42 o 
   2   5   3       78.98       73.98      2.51 o 
   3   5   3       16.14       20.32      1.93 o 
   4   5   3        5.74        2.49      1.47 o 
   5   5   3       24.00       24.28      2.81 o 
   6   5   3       67.46       69.23      3.96 o 
   7   5   3        0.00        0.42      2.40 o 
   8   5   3        9.57       18.61      3.05 o 
   9   5   3        0.12        3.19      2.84 o 
  10   5   3        5.40        3.98      4.40 o 
  -8   6   3        8.97       13.18      3.38 o 
  -7   6   3       13.93       16.86      3.28 o 
  -6   6   3       28.79       31.41      4.55 o 
  -5   6   3        4.88        2.48      2.63 o 
  -4   6   3        2.50       -1.68      2.27 o 
  -3   6   3       11.43        7.54      3.48 o 
  -2   6   3       25.66       27.85      2.93 o 
  -1   6   3       10.17       13.07      3.21 o 
   0   6   3       21.67       23.96      2.22 o 
   1   6   3        2.30        1.61      1.39 o 
   2   6   3       10.70        7.39      1.59 o 
   3   6   3        4.71        2.53      2.21 o 
   4   6   3      203.58      206.48      7.76 o 
   5   6   3        0.90       -0.49      2.50 o 
   6   6   3        0.49       -3.15      3.38 o 
   7   6   3        0.62       -0.96      3.65 o 
   8   6   3       25.33       28.17      5.11 o 
  -6   7   3        0.07       -4.92      4.92 o 
  -5   7   3        0.62        4.25      5.69 o 
  -4   7   3        4.64        5.39      3.35 o 
  -3   7   3        7.75        6.86      6.60 o 
  -2   7   3       44.03       62.48      6.60 o 
  -1   7   3        1.28       -1.29      3.62 o 
   0   7   3       17.99       18.66      3.40 o 
   1   7   3       13.59        7.14      4.01 o 
   2   7   3       30.98       31.25      4.16 o 
   3   7   3        6.03        6.14      3.65 o 
   4   7   3        0.00       -2.67      3.56 o 
   5   7   3       25.63       20.51      8.15 o 
 -14   0   4        0.59        1.81      7.25 o 
 -12   0   4       12.13        5.77      6.73 o 
 -10   0   4        7.35        6.86      2.92 o 
  -8   0   4        9.85        9.47      2.58 o 
  -6   0   4      624.13      606.42     13.86 o 
  -4   0   4      172.57      199.22      4.51 o 
  -2   0   4     1215.12     1293.59     24.77 o 
   0   0   4     4138.79     4056.76     71.84 o 
   2   0   4      553.85      565.40     12.47 o 
   4   0   4        7.72        9.31      2.13 o 
   6   0   4     1260.21     1212.37     33.01 o 
   8   0   4        0.71        0.05      2.46 o 
  10   0   4        3.73        1.29      5.18 o 
  12   0   4       16.53       26.14      6.73 o 
 -13   1   4        2.29       -2.88      3.23 o 
 -12   1   4       26.46       32.15      3.01 o 
 -11   1   4        8.70       10.74      2.40 o 
 -10   1   4        0.00       -0.17      1.91 o 
  -9   1   4      139.46      145.10      5.27 o 
  -8   1   4       30.74       24.77      2.06 o 
  -7   1   4        0.31       -1.44      1.44 o 
  -6   1   4        0.33        0.19      1.13 o 
  -5   1   4      421.65      412.34      8.35 o 
  -4   1   4       12.44       18.81      1.16 o 
  -3   1   4      188.56      203.95      3.11 o 
  -2   1   4       46.18       47.29      1.29 o 
  -1   1   4        9.87        6.44      0.60 o 
   0   1   4      699.62      760.73      9.90 o 
   1   1   4       98.19      107.43      1.69 o 
   2   1   4      275.68      297.29      4.25 o 
   3   1   4      327.59      343.50      5.34 o 
   4   1   4       49.47       56.79      2.05 o 
   5   1   4       30.20       31.50      1.93 o 
   6   1   4       22.55       20.41      3.12 o 
   7   1   4       56.84       55.94      3.48 o 
   8   1   4      338.02      331.57      9.14 o 
   9   1   4        3.21        0.92      2.23 o 
  10   1   4        3.18        8.58      2.77 o 
  11   1   4       37.72       41.23      3.88 o 
  12   1   4       20.22       19.68      3.53 o 
  13   1   4       10.18       10.95      3.58 o 
 -13   2   4       13.97       14.92      4.07 o 
 -12   2   4        3.28       -3.04      3.04 o 
 -11   2   4        4.24        4.04      4.31 o 
 -10   2   4       23.28       28.92      2.40 o 
  -9   2   4        0.87       -0.10      1.58 o 
  -8   2   4       24.17       25.38      2.02 o 
  -7   2   4      131.05      132.85      3.93 o 
  -6   2   4       80.37       67.71      2.93 o 
  -5   2   4       26.32       37.43      2.31 o 
  -4   2   4        2.46       -1.00      1.00 o 
  -3   2   4      103.05      115.45      2.78 o 
  -2   2   4       50.75       58.32      1.32 o 
  -1   2   4       21.85       24.87      0.87 o 
   0   2   4      553.75      573.59      7.12 o 
   1   2   4      184.27      189.41      3.10 o 
   2   2   4       65.45       58.07      1.44 o 
   3   2   4      451.89      497.30      8.71 o 
   4   2   4       60.84       76.58      2.31 o 
   5   2   4        2.93        2.50      1.34 o 
   6   2   4      552.79      560.05     18.90 o 
   7   2   4        4.18        6.33      2.17 o 
   8   2   4        8.65        3.94      2.83 o 
   9   2   4       79.88       79.53      5.41 o 
  10   2   4       56.63       52.13      4.10 o 
  11   2   4        0.88       -0.83      3.77 o 
  12   2   4        1.25       -1.15      2.99 o 
  13   2   4       26.88       21.83      4.10 o 
 -12   3   4        4.30        8.95      3.68 o 
 -11   3   4       20.39       25.33      4.83 o 
 -10   3   4       57.99       67.61      4.55 o 
  -9   3   4       69.83       67.97      4.36 o 
  -8   3   4      180.30      192.92      6.72 o 
  -7   3   4       12.49       21.26      2.78 o 
  -6   3   4      116.90      117.52      3.82 o 
  -5   3   4       96.12       76.05      3.47 o 
  -4   3   4       12.59       15.05      1.29 o 
  -3   3   4      238.04      248.47      4.60 o 
  -2   3   4       22.43       17.98      0.96 o 
  -1   3   4      105.18      102.83      2.03 o 
   0   3   4      168.38      188.35      2.85 o 
   1   3   4      150.93      124.46      2.40 o 
   2   3   4      115.79      132.19      2.59 o 
   3   3   4       14.41       11.48      1.14 o 
   4   3   4        1.34        1.32      0.89 o 
   5   3   4      130.63      124.48      3.49 o 
   6   3   4      216.99      220.40      4.66 o 
   7   3   4       24.25       20.72      2.67 o 
   8   3   4       63.20       57.33      6.07 o 
   9   3   4        5.85        4.74      2.66 o 
  10   3   4       12.51       17.03      4.01 o 
  11   3   4       91.96       91.42      6.49 o 
  12   3   4        6.11        2.44      3.34 o 
 -12   4   4        0.02       -5.18      5.18 o 
 -11   4   4       21.72       28.07      4.07 o 
 -10   4   4        0.11        0.77      2.84 o 
  -9   4   4        0.64       -2.57      2.57 o 
  -8   4   4       33.15       32.75      3.38 o 
  -7   4   4      293.99      305.91     12.44 o 
  -6   4   4       14.94       14.86      4.40 o 
  -5   4   4       48.07       47.29      2.06 o 
  -4   4   4      101.03      103.37      3.53 o 
  -3   4   4       18.96       19.96      1.34 o 
  -2   4   4       35.71       39.33      1.84 o 
  -1   4   4      598.73      577.05      8.38 o 
   0   4   4       61.53       65.78      1.97 o 
   1   4   4       90.78       81.55      2.30 o 
   2   4   4      147.57      148.43      3.45 o 
   3   4   4      528.71      480.49      8.86 o 
   4   4   4        0.89       -1.02      1.43 o 
   5   4   4        8.96        8.18      2.19 o 
   6   4   4        0.10        0.38      1.25 o 
   7   4   4      105.36      100.97      3.46 o 
   8   4   4       20.16       17.48      2.91 o 
   9   4   4       12.72       10.24      2.98 o 
  10   4   4        0.43       -0.04      2.82 o 
  11   4   4        0.58       -0.91      3.23 o 
 -10   5   4        6.96        5.14      3.24 o 
  -9   5   4       13.58       16.14      3.39 o 
  -8   5   4        0.00        0.37      2.70 o 
  -7   5   4        0.56       -0.86      2.54 o 
  -6   5   4       30.34       30.74      3.23 o 
  -5   5   4      119.42      117.57      4.85 o 
  -4   5   4        6.95        3.50      1.38 o 
  -3   5   4       48.31       44.50      2.11 o 
  -2   5   4       33.17       26.72      1.96 o 
  -1   5   4      285.03      289.35      5.73 o 
   0   5   4       78.99       75.20      2.46 o 
   1   5   4       89.69       77.78      2.77 o 
   2   5   4        1.15       -1.89      1.94 o 
   3   5   4        0.25        0.56      1.54 o 
   4   5   4      184.27      160.18      4.66 o 
   5   5   4      148.74      143.77      5.24 o 
   6   5   4        0.29        1.71      2.40 o 
   7   5   4        3.07        2.99      2.42 o 
   8   5   4        6.75        5.38      3.75 o 
   9   5   4        0.92       -0.70      3.61 o 
  10   5   4        0.02       -0.46      3.91 o 
  -8   6   4        8.86       10.89      3.30 o 
  -7   6   4       53.04       58.89      4.43 o 
  -6   6   4        2.24        2.67      2.66 o 
  -5   6   4        0.46       -0.64      2.42 o 
  -4   6   4        4.81        1.13      2.38 o 
  -3   6   4       41.58       38.77      3.28 o 
  -2   6   4        0.01        1.14      2.15 o 
  -1   6   4      226.68      239.91      6.11 o 
   0   6   4        2.62        2.98      2.35 o 
   1   6   4      136.04      120.47      3.92 o 
   2   6   4       11.63       12.00      2.47 o 
   3   6   4       77.06       81.33      4.10 o 
   4   6   4        1.85       -0.92      2.43 o 
   5   6   4        0.52        0.80      2.54 o 
   6   6   4       14.54       13.01      2.99 o 
   7   6   4        8.83        5.19      4.01 o 
   8   6   4        0.32       -2.64      3.65 o 
  -5   7   4       27.85       22.69     10.22 o 
  -4   7   4        0.07        0.78      3.29 o 
  -3   7   4        9.41        8.98      3.56 o 
  -2   7   4       29.99       33.14      4.23 o 
  -1   7   4       16.16       16.56      4.40 o 
   0   7   4        6.52        5.35      3.06 o 
   1   7   4       47.75       55.38      4.85 o 
   2   7   4       31.52       26.86      4.16 o 
   3   7   4        0.05       -5.48      5.69 o 
   4   7   4        5.08       -3.29      3.38 o 
   5   7   4       59.10       62.06      5.82 o 
 -13   0   5       23.68       27.43      5.43 o 
 -11   0   5      104.68      106.75     12.16 o 
  -9   0   5       29.03       20.87      3.11 o 
  -7   0   5      161.07      137.45      4.58 o 
  -5   0   5     2418.90     2228.68     56.69 o 
  -3   0   5        6.75        8.65      1.18 o 
  -1   0   5     1667.91     1659.06     29.58 o 
   1   0   5     6455.06     6565.26    115.95 o 
   3   0   5      498.45      458.59      9.04 o 
   5   0   5      535.47      541.91     22.51 o 
   7   0   5        7.99       17.08      4.66 o 
   9   0   5      459.67      432.18     20.19 o 
  11   0   5       15.21       12.42      6.21 o 
  13   0   5       11.93        7.25      6.99 o 
 -13   1   5        7.86        3.69      3.50 o 
 -12   1   5        9.92        9.07      2.50 o 
 -11   1   5        1.62       -0.53      2.05 o 
 -10   1   5        1.36        0.77      1.92 o 
  -9   1   5      127.95      116.58      4.55 o 
  -8   1   5       26.08       25.17      2.18 o 
  -7   1   5       92.81       84.43      2.81 o 
  -6   1   5        0.18       -0.79      1.45 o 
  -5   1   5      277.86      256.33      5.72 o 
  -4   1   5      569.13      604.49      9.39 o 
  -3   1   5        0.05        2.82      0.78 o 
  -2   1   5      261.54      274.32      3.88 o 
  -1   1   5        7.15        6.24      0.67 o 
   0   1   5     2795.39     2948.72     37.08 o 
   1   1   5      328.54      284.58      3.78 o 
   2   1   5      923.43      941.97     14.30 o 
   3   1   5      348.32      326.83      6.65 o 
   4   1   5      389.03      412.69     10.83 o 
   5   1   5       40.44       48.39      3.17 o 
   6   1   5        4.70        7.20      2.05 o 
   7   1   5      932.73      881.09     24.24 o 
   8   1   5        1.78        2.89      2.35 o 
   9   1   5       23.98       21.32      3.09 o 
  10   1   5        0.00       -0.49      2.68 o 
  11   1   5       28.03       25.84      3.57 o 
  12   1   5        4.60       -1.35      4.30 o 
  13   1   5        2.31       -4.31      4.66 o 
 -13   2   5       12.93       17.97      4.10 o 
 -12   2   5        0.70        1.52      3.16 o 
 -11   2   5        7.05        5.90      3.10 o 
 -10   2   5        3.74        1.34      1.72 o 
  -9   2   5       11.76        9.86      1.91 o 
  -8   2   5       77.77       76.27      5.10 o 
  -7   2   5      292.81      274.08      6.25 o 
  -6   2   5        6.48        6.40      1.59 o 
  -5   2   5      625.23      611.95     13.96 o 
  -4   2   5       60.57       64.20      3.26 o 
  -3   2   5      873.24      995.48     13.64 o 
  -2   2   5      280.90      265.66      4.30 o 
  -1   2   5        0.98        0.25      0.70 o 
   0   2   5      175.83      185.88      3.22 o 
   1   2   5      891.82      945.10     15.20 o 
   2   2   5      978.15      942.83     15.56 o 
   3   2   5       93.40      104.80      2.56 o 
   4   2   5        8.96       11.19      1.22 o 
   5   2   5      153.47      136.30      3.07 o 
   6   2   5       36.83       42.16      4.20 o 
   7   2   5       26.54       28.63      2.97 o 
   8   2   5        0.77        3.04      2.40 o 
   9   2   5       59.82       58.49      4.15 o 
  10   2   5        1.30       -1.26      2.57 o 
  11   2   5        0.00       -2.88      2.88 o 
  12   2   5        2.14        0.79      3.23 o 
 -12   3   5        1.81        3.79      3.27 o 
 -11   3   5        1.78       -0.48      2.99 o 
 -10   3   5        0.06       -2.04      2.66 o 
  -9   3   5        0.31       -2.01      3.77 o 
  -8   3   5       55.24       43.50      3.61 o 
  -7   3   5       28.61       27.66      3.24 o 
  -6   3   5      427.58      424.70      9.15 o 
  -5   3   5        4.31        1.03      1.38 o 
  -4   3   5       15.93       14.93      1.89 o 
  -3   3   5      216.80      222.70      3.94 o 
  -2   3   5      276.26      317.82      4.71 o 
  -1   3   5       63.78       58.14      1.54 o 
   0   3   5      905.37      866.55     11.29 o 
   1   3   5      771.66      816.54     11.38 o 
   2   3   5      213.75      220.25      3.85 o 
   3   3   5        1.42        0.01      1.08 o 
   4   3   5      202.34      191.23      3.98 o 
   5   3   5        1.51        1.86      1.25 o 
   6   3   5        3.47        1.83      1.48 o 
   7   3   5      121.74      116.79      4.56 o 
   8   3   5        0.13       -2.18      2.18 o 
   9   3   5       12.65        9.81      3.18 o 
  10   3   5        0.17       -0.01      2.68 o 
  11   3   5        2.82        6.27      3.30 o 
  12   3   5        2.03       -2.99      3.18 o 
 -11   4   5        0.60        1.05      4.02 o 
 -10   4   5       16.82       21.24      3.57 o 
  -9   4   5        0.25        0.75      2.87 o 
  -8   4   5       27.66       37.24      3.73 o 
  -7   4   5       43.37       52.70      3.79 o 
  -6   4   5       21.09       21.20      2.05 o 
  -5   4   5        0.44       -1.29      1.29 o 
  -4   4   5      208.07      191.66      4.16 o 
  -3   4   5       30.10       32.22      1.77 o 
  -2   4   5      664.25      627.40     14.04 o 
  -1   4   5        8.42        6.52      0.93 o 
   0   4   5      378.04      371.92      6.07 o 
   1   4   5       69.17       73.25      2.14 o 
   2   4   5      230.73      197.24      4.20 o 
   3   4   5       21.18       22.22      1.53 o 
   4   4   5       38.62       34.72      4.56 o 
   5   4   5        0.00        1.24      1.08 o 
   6   4   5       11.06       14.23      1.56 o 
   7   4   5       50.33       49.53      4.23 o 
   8   4   5        5.23        1.70      2.48 o 
   9   4   5        4.09        4.58      2.79 o 
  10   4   5        0.57       -0.65      2.83 o 
  11   4   5        0.45       -0.97      3.08 o 
 -10   5   5        9.33        0.32      3.37 o 
  -9   5   5        7.38       11.18      3.28 o 
  -8   5   5        8.84       10.78      2.96 o 
  -7   5   5        4.50       -0.54      2.48 o 
  -6   5   5      137.28      147.64      5.84 o 
  -5   5   5       12.94       11.91      2.55 o 
  -4   5   5       29.43       28.50      2.10 o 
  -3   5   5       16.01       13.95      1.66 o 
  -2   5   5        0.04       -1.22      1.22 o 
  -1   5   5        5.12        5.78      1.52 o 
   0   5   5      170.51      158.49      4.87 o 
   1   5   5        2.22       -1.23      1.23 o 
   2   5   5       26.41       26.43      2.88 o 
   3   5   5        7.74        7.35      1.61 o 
   4   5   5       29.21       29.71      2.28 o 
   5   5   5        1.72        0.84      1.83 o 
   6   5   5        6.74        4.92      3.23 o 
   7   5   5        3.05        4.83      3.23 o 
   8   5   5        3.07        3.58      3.46 o 
   9   5   5        0.13        1.60      3.86 o 
  10   5   5       13.49       14.51      4.83 o 
  -8   6   5       11.93       11.92      3.34 o 
  -7   6   5       11.31       13.03      3.26 o 
  -6   6   5        0.39       -1.25      2.66 o 
  -5   6   5        9.12        7.93      2.66 o 
  -4   6   5       43.49       50.35      3.72 o 
  -3   6   5       15.78       19.80      3.51 o 
  -2   6   5        5.44        5.97      2.38 o 
  -1   6   5       29.12       25.27      3.72 o 
   0   6   5        0.14       -1.56      1.56 o 
   1   6   5        0.06       -0.11      1.66 o 
   2   6   5       29.17       25.07      2.22 o 
   3   6   5        6.72        7.53      2.41 o 
   4   6   5       15.82        7.68      2.69 o 
   5   6   5       10.02        7.64      2.76 o 
   6   6   5       54.91       52.54      4.05 o 
   7   6   5        0.30        2.11      3.09 o 
   8   6   5        2.74        1.33      4.20 o 
  -5   7   5        4.95        1.04      3.66 o 
  -4   7   5        1.12       -3.23      3.23 o 
  -3   7   5        5.83       11.89      3.75 o 
  -2   7   5        0.19       -2.60      4.01 o 
  -1   7   5        1.69        1.04      3.88 o 
   0   7   5       57.19       61.93      4.91 o 
   1   7   5        0.41       -2.86      2.86 o 
   2   7   5       11.71       13.33      3.54 o 
   3   7   5       17.38       13.91      3.86 o 
   4   7   5       14.20       12.54      4.04 o 
   5   7   5        2.30        0.76      3.91 o 
 -12   0   6       42.91       52.15     13.59 o 
 -10   0   6      191.00      166.59      7.26 o 
  -8   0   6      701.09      724.18     21.11 o 
  -6   0   6     1226.77     1136.79     82.42 o 
  -4   0   6      426.59      405.09     11.57 o 
  -2   0   6      396.07      408.96     10.74 o 
   0   0   6      319.18      348.68      6.81 o 
   2   0   6       11.96       11.41      1.32 o 
   4   0   6     1082.78     1205.85     31.37 o 
   6   0   6       30.32       33.64      4.92 o 
   8   0   6      498.04      487.30     22.00 o 
  10   0   6        6.38        1.55      5.18 o 
  12   0   6        7.65        9.32      6.47 o 
 -13   1   6        0.16       -3.29      3.29 o 
 -12   1   6        1.45        0.63      2.39 o 
 -11   1   6        2.30        4.27      2.14 o 
 -10   1   6      170.50      176.32      8.74 o 
  -9   1   6       12.28        9.03      2.04 o 
  -8   1   6        6.63        8.57      1.66 o 
  -7   1   6      204.72      191.18      4.08 o 
  -6   1   6      232.51      205.10      5.09 o 
  -5   1   6       20.55       20.70      1.94 o 
  -4   1   6     2032.88     2163.90     39.89 o 
  -3   1   6      377.94      406.99      5.99 o 
  -2   1   6     3119.49     3267.22     40.90 o 
  -1   1   6      553.61      589.60      8.24 o 
   0   1   6       33.47       36.58      1.13 o 
   1   1   6      144.45      125.22      2.53 o 
   2   1   6     3732.28     3916.77     52.80 o 
   3   1   6      120.10       97.17      3.04 o 
   4   1   6      265.31      272.30      5.97 o 
   5   1   6        4.96        0.55      2.98 o 
   6   1   6      427.48      408.33     13.55 o 
   7   1   6        3.66        0.89      2.13 o 
   8   1   6      142.87      132.36      5.64 o 
   9   1   6       10.62       12.91      3.59 o 
  10   1   6       70.38       70.69      5.76 o 
  11   1   6        3.31        7.06      3.88 o 
  12   1   6       15.77       14.38      7.50 o 
  13   1   6        1.36        0.67      4.30 o 
 -13   2   6        8.75        3.77      3.66 o 
 -12   2   6       73.08       79.29      5.43 o 
 -11   2   6       65.52       70.09      5.36 o 
 -10   2   6       25.01       26.55      3.62 o 
  -9   2   6        3.28        1.55      1.73 o 
  -8   2   6      255.79      249.61      7.70 o 
  -7   2   6        4.23        6.56      1.39 o 
  -6   2   6      250.59      245.06      8.07 o 
  -5   2   6      258.08      268.26      7.69 o 
  -4   2   6       12.02       14.10      1.55 o 
  -3   2   6      149.08      189.08      4.26 o 
  -2   2   6      558.24      580.71      8.76 o 
  -1   2   6      236.84      260.15      3.73 o 
   0   2   6      475.32      513.21      8.87 o 
   1   2   6      129.10      146.68      5.04 o 
   2   2   6      182.99      187.25      3.32 o 
   3   2   6      101.19      116.60      2.52 o 
   4   2   6      273.48      277.91      5.39 o 
   5   2   6       11.79       10.35      1.41 o 
   6   2   6       10.40        7.74      1.77 o 
   7   2   6        5.71        4.50      2.23 o 
   8   2   6      206.30      204.16      6.75 o 
   9   2   6       11.08        8.73      2.68 o 
  10   2   6        0.74        0.06      2.74 o 
  11   2   6       44.17       46.41      5.04 o 
  12   2   6       16.84       15.57      3.71 o 
 -12   3   6        5.95        4.50      3.50 o 
 -11   3   6       43.17       38.22      4.80 o 
 -10   3   6        1.48        0.76      3.36 o 
  -9   3   6       28.34       31.90      3.46 o 
  -8   3   6       99.57       98.30      4.02 o 
  -7   3   6      119.87      110.25      3.97 o 
  -6   3   6        8.71        9.90      1.80 o 
  -5   3   6       18.01       19.28      2.04 o 
  -4   3   6      845.78      811.81     13.65 o 
  -3   3   6       83.19       72.53      1.82 o 
  -2   3   6       16.28       13.66      0.84 o 
  -1   3   6     1232.08     1223.90     15.65 o 
   0   3   6      192.44      161.37      3.67 o 
   1   3   6      166.06      163.12      3.67 o 
   2   3   6     1115.99     1188.58     21.79 o 
   3   3   6      582.52      523.30      9.19 o 
   4   3   6      426.52      398.09      7.36 o 
   5   3   6        0.05       -1.14      1.14 o 
   6   3   6      136.30      141.15      4.76 o 
   7   3   6       19.07       25.71      2.43 o 
   8   3   6        3.14        1.80      1.99 o 
   9   3   6       67.16       60.31      4.97 o 
  10   3   6       54.28       54.68      3.51 o 
  11   3   6        0.84       -0.99      3.07 o 
  12   3   6        0.53        1.60      4.40 o 
 -11   4   6        6.67       13.61      3.70 o 
 -10   4   6        3.58        2.77      3.09 o 
  -9   4   6       32.55       26.18      3.67 o 
  -8   4   6        9.92        8.93      2.82 o 
  -7   4   6       76.24       75.41      3.62 o 
  -6   4   6      178.16      173.68      4.91 o 
  -5   4   6      404.95      385.33      8.44 o 
  -4   4   6       29.65       38.91      3.19 o 
  -3   4   6      194.05      178.17      4.29 o 
  -2   4   6      138.72      147.16      3.36 o 
  -1   4   6       95.29       84.40      3.21 o 
   0   4   6        1.39       -0.63      1.87 o 
   1   4   6      877.05      833.83     13.70 o 
   2   4   6        6.36        7.70      1.10 o 
   3   4   6        1.15        2.31      1.03 o 
   4   4   6        5.55        4.93      0.92 o 
   5   4   6      409.91      383.47      7.31 o 
   6   4   6       58.32       51.32      2.83 o 
   7   4   6       41.02       48.87      4.75 o 
   8   4   6        4.76       -1.56      2.61 o 
   9   4   6       18.05       11.08      2.89 o 
  10   4   6        2.65       -1.69      3.54 o 
  11   4   6       18.74       22.02      5.05 o 
 -10   5   6        0.13       -0.43      3.27 o 
  -9   5   6        3.24        7.16      3.21 o 
  -8   5   6        2.07        6.06      2.82 o 
  -7   5   6       30.76       34.56      3.55 o 
  -6   5   6       10.33        9.06      2.74 o 
  -5   5   6       64.38       55.67      3.06 o 
  -4   5   6        3.02        7.19      1.58 o 
  -3   5   6      161.94      171.20      5.20 o 
  -2   5   6       12.26       13.19      2.98 o 
  -1   5   6      295.91      284.78      7.30 o 
   0   5   6       50.68       46.22      3.88 o 
   1   5   6       51.47       47.28      3.19 o 
   2   5   6        2.38        0.05      1.20 o 
   3   5   6      248.53      239.81      7.16 o 
   4   5   6       54.80       57.14      3.67 o 
   5   5   6       19.69       23.48      3.03 o 
   6   5   6       30.91       21.77      3.14 o 
   7   5   6       34.27       33.33      4.53 o 
   8   5   6        0.45       -1.63      3.65 o 
   9   5   6       17.02       20.04      4.48 o 
  -8   6   6        8.07        9.71      3.39 o 
  -7   6   6        1.54        0.69      2.70 o 
  -6   6   6       10.72       13.96      3.23 o 
  -5   6   6       61.32       63.14      4.12 o 
  -4   6   6        4.49        4.20      3.20 o 
  -3   6   6       53.64       54.07      7.63 o 
  -2   6   6        0.86        1.29      3.88 o 
  -1   6   6       13.34       13.65      3.35 o 
   0   6   6        1.08       -1.84      1.84 o 
   1   6   6      271.74      277.47      6.76 o 
   2   6   6        0.14        0.00      2.07 o 
   3   6   6       10.96        7.95      2.51 o 
   4   6   6        4.80        3.18      2.43 o 
   5   6   6       46.52       47.11      3.83 o 
   6   6   6       14.45       18.57      3.30 o 
   7   6   6       10.39       11.24      3.38 o 
  -5   7   6        9.16        9.56      4.23 o 
  -4   7   6        9.75       12.64      7.76 o 
  -3   7   6       45.00       57.23      7.12 o 
  -2   7   6        1.73        0.35      3.23 o 
  -1   7   6       21.52       30.02      5.43 o 
   0   7   6       12.06       10.81      4.66 o 
   1   7   6        0.02       -0.73      2.93 o 
   2   7   6       14.87       12.55      3.61 o 
   3   7   6       41.30       48.13      5.04 o 
   4   7   6        4.03       -0.37      4.40 o 
 -13   0   7       35.63       47.73     13.72 o 
 -11   0   7        0.07       -0.70      2.97 o 
  -9   0   7      153.00      159.46      7.07 o 
  -7   0   7      126.49      115.97      8.02 o 
  -5   0   7        5.35        5.39      2.36 o 
  -3   0   7      138.43      122.87      3.87 o 
  -1   0   7     4239.02     4468.38     79.04 o 
   1   0   7      106.62      139.50      3.42 o 
   3   0   7     1067.15     1171.45     25.18 o 
   5   0   7     1380.84     1339.37     54.22 o 
   7   0   7      167.68      164.33     10.09 o 
   9   0   7        8.26        8.54      5.18 o 
  11   0   7       71.60       80.48      9.06 o 
  13   0   7        3.39        1.55      6.73 o 
 -13   1   7       22.39       18.98      3.82 o 
 -12   1   7        0.78       -2.29      2.91 o 
 -11   1   7        4.20        5.77      2.14 o 
 -10   1   7       29.23       28.88      2.60 o 
  -9   1   7        2.43        0.16      1.64 o 
  -8   1   7        8.05        6.67      1.63 o 
  -7   1   7      837.99      814.43     26.52 o 
  -6   1   7       20.43       18.09      2.24 o 
  -5   1   7       42.64       57.59      4.11 o 
  -4   1   7        6.36        5.97      1.46 o 
  -3   1   7      662.94      715.55     12.16 o 
  -2   1   7      989.13     1014.87     13.91 o 
  -1   1   7       89.12       59.52      1.50 o 
   0   1   7       16.17       18.86      0.91 o 
   1   1   7       89.58      100.70      2.08 o 
   2   1   7      507.65      534.17      9.09 o 
   3   1   7       19.04       23.30      1.76 o 
   4   1   7       37.63       37.49      1.96 o 
   5   1   7       93.00       94.35      4.05 o 
   6   1   7      131.94      135.34      4.82 o 
   7   1   7       27.79       36.42      3.75 o 
   8   1   7        8.46        5.09      3.17 o 
   9   1   7      131.09      119.52      6.58 o 
  10   1   7        0.91       -0.91      3.66 o 
  11   1   7        3.47        2.72      4.03 o 
  12   1   7        0.32       -0.82      4.11 o 
 -13   2   7        3.88        6.01      3.80 o 
 -12   2   7        0.57        5.21      5.30 o 
 -11   2   7        1.70        6.09      3.12 o 
 -10   2   7        3.65        2.60      3.35 o 
  -9   2   7       30.13       33.99      2.29 o 
  -8   2   7        7.60        6.31      1.73 o 
  -7   2   7        2.31        2.97      2.90 o 
  -6   2   7        6.87        7.15      1.77 o 
  -5   2   7       53.61       63.12      2.69 o 
  -4   2   7        2.84        1.86      1.57 o 
  -3   2   7      221.96      214.50      7.05 o 
  -2   2   7       16.43       17.89      1.69 o 
  -1   2   7     2781.66     2969.05     44.09 o 
   0   2   7      233.91      287.78      5.28 o 
   1   2   7      119.53      138.72      3.42 o 
   2   2   7      146.55      161.39      3.00 o 
   3   2   7       29.76       28.38      1.75 o 
   4   2   7      102.84       93.43      2.65 o 
   5   2   7      367.80      339.97      7.41 o 
   6   2   7        0.32        1.47      1.67 o 
   7   2   7       41.51       47.29      2.76 o 
   8   2   7       10.81       10.02      2.17 o 
   9   2   7        0.02       -2.52      3.03 o 
  10   2   7        2.39        5.99      2.79 o 
  11   2   7       16.42       25.10      4.85 o 
  12   2   7        9.84       12.81      4.57 o 
 -12   3   7        4.85        2.63      3.38 o 
 -11   3   7       12.73       18.61      5.68 o 
 -10   3   7       30.61       41.17      4.08 o 
  -9   3   7        1.04       -1.01      2.57 o 
  -8   3   7       10.94        8.49      2.13 o 
  -7   3   7      158.07      145.80      3.67 o 
  -6   3   7       53.67       50.86      5.58 o 
  -5   3   7       14.15        6.43      1.71 o 
  -4   3   7      201.31      206.83      4.26 o 
  -3   3   7        8.46       11.88      1.06 o 
  -2   3   7      265.70      239.08      4.23 o 
  -1   3   7      423.13      419.17      6.16 o 
   0   3   7      317.68      334.47      6.63 o 
   1   3   7       12.13       18.04      2.80 o 
   2   3   7       93.53       87.49      3.03 o 
   3   3   7      122.04      113.12      4.53 o 
   4   3   7        0.17       -0.86      0.97 o 
   5   3   7       12.30       12.12      1.36 o 
   6   3   7       85.54       81.15      3.43 o 
   7   3   7       41.36       43.38      2.64 o 
   8   3   7        4.63        2.36      1.97 o 
   9   3   7        0.61        1.19      2.11 o 
  10   3   7        1.72        0.77      2.37 o 
  11   3   7        0.01        1.34      3.13 o 
 -11   4   7        0.87       -0.42      2.98 o 
 -10   4   7       10.81       12.72      3.34 o 
  -9   4   7       19.33       14.34      3.24 o 
  -8   4   7       23.27       28.01      2.59 o 
  -7   4   7        5.99        5.96      2.62 o 
  -6   4   7       28.76       35.38      2.95 o 
  -5   4   7       24.42       29.26      2.44 o 
  -4   4   7       32.22       38.99      2.67 o 
  -3   4   7        2.50        2.97      1.08 o 
  -2   4   7      106.41       97.11      2.34 o 
  -1   4   7       61.71       61.67      1.81 o 
   0   4   7      478.13      463.42      8.93 o 
   1   4   7       15.17       19.15      1.33 o 
   2   4   7      149.21      145.39      3.84 o 
   3   4   7        0.06        0.60      2.02 o 
   4   4   7      162.26      153.11      4.11 o 
   5   4   7       68.36       69.79      2.50 o 
   6   4   7       10.92        9.31      1.81 o 
   7   4   7        4.43        2.03      3.47 o 
   8   4   7        4.67        7.49      2.75 o 
   9   4   7        0.00       -3.28      3.28 o 
  10   4   7        1.73       -1.41      3.75 o 
 -10   5   7       18.05       25.78      4.13 o 
  -9   5   7        7.35        6.94      4.95 o 
  -8   5   7       19.67       22.56      3.56 o 
  -7   5   7        0.55       -2.49      2.49 o 
  -6   5   7        8.86        4.36      2.51 o 
  -5   5   7        7.61        8.63      2.02 o 
  -4   5   7      106.35      108.55      4.30 o 
  -3   5   7        3.05        1.28      1.58 o 
  -2   5   7        6.39        5.07      1.80 o 
  -1   5   7       22.47       24.36      1.96 o 
   0   5   7       59.22       59.80      3.97 o 
   1   5   7       12.56       10.17      2.73 o 
   2   5   7       32.15       32.73      2.84 o 
   3   5   7       15.80       14.00      2.99 o 
   4   5   7        4.21        2.09      2.28 o 
   5   5   7        5.90        0.21      2.42 o 
   6   5   7       23.41       24.43      3.32 o 
   7   5   7       10.54       15.17      3.23 o 
   8   5   7        0.10       -2.89      2.89 o 
   9   5   7        1.36        6.02      4.20 o 
  -8   6   7        4.69        5.61      4.23 o 
  -7   6   7        0.25        1.34      3.86 o 
  -6   6   7       22.81       29.19      4.64 o 
  -5   6   7       16.87       18.40      4.10 o 
  -4   6   7        4.02       -0.72      3.46 o 
  -3   6   7        0.08       -2.98      2.98 o 
  -2   6   7       90.36       92.65      8.02 o 
  -1   6   7       17.20       16.97      3.54 o 
   0   6   7        2.48        2.14      3.49 o 
   1   6   7       18.12       23.05      3.29 o 
   2   6   7        7.13       10.17      2.44 o 
   3   6   7        1.05       -1.21      3.46 o 
   4   6   7       22.32       24.18      3.04 o 
   5   6   7       10.12        9.67      2.85 o 
   6   6   7        7.64        8.77      3.06 o 
   7   6   7        1.64        1.70      3.09 o 
  -4   7   7       10.35        9.23      4.27 o 
  -3   7   7        7.40        7.68      3.75 o 
  -2   7   7        6.87        8.66      3.54 o 
  -1   7   7        1.86        0.52      4.14 o 
   0   7   7        5.81        5.19      3.40 o 
   1   7   7        0.11        1.81      5.69 o 
   2   7   7       23.02       29.24      6.99 o 
   3   7   7        0.19       -1.91      3.59 o 
   4   7   7        2.60        3.18      4.01 o 
 -12   0   8        5.71        2.31      3.29 o 
 -10   0   8        0.02       -1.53      3.36 o 
  -8   0   8      830.93      774.76     35.32 o 
  -6   0   8      594.06      563.81     16.13 o 
  -4   0   8     1339.42     1357.11     35.18 o 
  -2   0   8     1317.23     1374.68     29.29 o 
   0   0   8     2460.76     2493.27     52.22 o 
   2   0   8     1266.77     1390.58     29.69 o 
   4   0   8       26.55       30.30      2.91 o 
   6   0   8      402.34      390.46     11.96 o 
   8   0   8      234.92      203.93     11.90 o 
  10   0   8       30.05       31.31      6.73 o 
  12   0   8       13.57       30.28      7.76 o 
 -13   1   8        0.15        6.56      3.35 o 
 -12   1   8       55.40       57.56      8.33 o 
 -11   1   8        4.19        0.20      2.09 o 
 -10   1   8       94.81       87.18      3.87 o 
  -9   1   8        0.98        2.00      1.97 o 
  -8   1   8      306.63      299.89      7.27 o 
  -7   1   8      175.98      175.32      5.02 o 
  -6   1   8      771.44      756.73     14.78 o 
  -5   1   8        3.32        5.27      1.49 o 
  -4   1   8      225.48      242.64      5.51 o 
  -3   1   8      584.54      616.78     11.97 o 
  -2   1   8     1617.48     1657.87     26.94 o 
  -1   1   8      174.06      200.45      3.95 o 
   0   1   8      429.56      486.05      7.59 o 
   1   1   8      674.33      717.75     10.92 o 
   2   1   8      311.36      336.58      6.16 o 
   3   1   8       47.56       54.59      2.15 o 
   4   1   8     1256.97     1247.18     20.81 o 
   5   1   8        6.87        3.90      1.72 o 
   6   1   8        2.81        3.87      1.90 o 
   7   1   8       11.39       10.33      2.42 o 
   8   1   8       40.73       41.52      3.43 o 
   9   1   8        0.23        1.95      3.28 o 
  10   1   8       41.14       40.29     11.00 o 
  11   1   8        2.76       -0.17      3.75 o 
  12   1   8        0.00       -1.16      4.01 o 
 -13   2   8        0.97        1.27      3.42 o 
 -12   2   8       11.06       13.35      3.61 o 
 -11   2   8       39.52       39.62      5.13 o 
 -10   2   8       17.85       14.51      3.35 o 
  -9   2   8        1.49       -0.77      1.54 o 
  -8   2   8      194.69      172.22      6.17 o 
  -7   2   8        0.68        2.04      1.81 o 
  -6   2   8      398.81      389.41     11.02 o 
  -5   2   8      103.94      109.67      4.84 o 
  -4   2   8       11.53        3.82      1.40 o 
  -3   2   8       30.20       28.19      2.07 o 
  -2   2   8      336.12      360.94      7.11 o 
  -1   2   8      618.93      603.30      9.27 o 
   0   2   8      554.12      525.71      9.91 o 
   1   2   8       60.93       52.85      2.23 o 
   2   2   8     1171.33     1261.04     18.75 o 
   3   2   8      155.81      151.25      3.38 o 
   4   2   8       18.80       24.35      1.57 o 
   5   2   8       77.85       76.60      2.65 o 
   6   2   8      332.43      330.76      7.46 o 
   7   2   8       51.12       50.54      3.27 o 
   8   2   8       45.57       44.07      3.98 o 
   9   2   8        1.19       -1.04      2.40 o 
  10   2   8        9.18        5.41      3.05 o 
  11   2   8       17.51       13.69      3.41 o 
  12   2   8       12.69       11.37      3.76 o 
 -12   3   8        9.78       18.53      3.94 o 
 -11   3   8        0.15        0.64      3.18 o 
 -10   3   8       22.60       20.07      4.72 o 
  -9   3   8       92.28       88.18      4.04 o 
  -8   3   8        3.76        1.85      2.18 o 
  -7   3   8       12.96        9.62      2.82 o 
  -6   3   8      142.04      123.63      3.88 o 
  -5   3   8       40.98       47.11      3.29 o 
  -4   3   8      163.37      170.64      3.82 o 
  -3   3   8      210.13      178.60      3.53 o 
  -2   3   8      376.27      352.33      5.86 o 
  -1   3   8       31.64       42.24      2.41 o 
   0   3   8      270.63      259.70      5.53 o 
   1   3   8      646.17      672.45     12.52 o 
   2   3   8        5.08        3.16      1.26 o 
   3   3   8        0.75       -0.82      1.07 o 
   4   3   8      302.24      280.90      7.75 o 
   5   3   8      150.19      152.09      3.59 o 
   6   3   8        2.04        3.26      1.82 o 
   7   3   8       46.76       47.37      3.10 o 
   8   3   8       64.24       66.97      3.36 o 
   9   3   8        0.51        0.44      2.10 o 
  10   3   8        9.16        7.12      3.18 o 
  11   3   8       12.51       14.61      5.69 o 
 -11   4   8       10.93        7.40      3.61 o 
 -10   4   8        1.02       -0.20      4.34 o 
  -9   4   8        0.49        0.80      2.18 o 
  -8   4   8        0.22        3.00      1.97 o 
  -7   4   8       18.01       19.35      2.27 o 
  -6   4   8       12.14        9.77      2.07 o 
  -5   4   8      256.60      238.01      6.69 o 
  -4   4   8        2.28        4.18      1.63 o 
  -3   4   8       49.32       43.56      1.78 o 
  -2   4   8       41.98       46.52      1.85 o 
  -1   4   8      646.45      603.34     14.91 o 
   0   4   8      107.99      112.07      3.19 o 
   1   4   8       17.40       14.15      1.34 o 
   2   4   8       11.79       11.33      2.73 o 
   3   4   8      108.29      101.11      3.67 o 
   4   4   8        2.33        2.37      2.19 o 
   5   4   8      190.54      177.66      4.19 o 
   6   4   8       84.26       90.27      3.82 o 
   7   4   8       64.13       68.59      5.18 o 
   8   4   8        0.03       -2.70      2.70 o 
   9   4   8       29.31       31.35      4.66 o 
  10   4   8        0.39        0.74      3.56 o 
 -10   5   8        3.13        2.07      4.03 o 
  -9   5   8       12.88       11.48      3.30 o 
  -8   5   8        0.02       -2.00      2.77 o 
  -7   5   8        5.68        3.98      2.89 o 
  -6   5   8        0.02        0.38      2.28 o 
  -5   5   8       33.48       40.40      2.53 o 
  -4   5   8       20.55       19.25      2.19 o 
  -3   5   8      120.29      107.59      3.94 o 
  -2   5   8       26.55       30.29      2.47 o 
  -1   5   8        3.67        5.03      2.26 o 
   0   5   8       47.39       44.42      3.73 o 
   1   5   8      126.71      119.74      5.78 o 
   2   5   8       15.53       14.22      4.01 o 
   3   5   8       17.18        9.79      2.46 o 
   4   5   8        0.10       -1.36      2.23 o 
   5   5   8       31.10       25.34      3.79 o 
   6   5   8       14.56       17.89      3.14 o 
   7   5   8       47.92       49.93      4.30 o 
   8   5   8        0.90        0.29      3.00 o 
   9   5   8        1.12       -3.26      3.26 o 
  -8   6   8        1.15       -3.62      4.92 o 
  -7   6   8       26.75       30.11      7.38 o 
  -6   6   8       15.59       13.01      3.97 o 
  -5   6   8        7.32        7.59      3.86 o 
  -4   6   8        0.18       -3.05      3.05 o 
  -3   6   8        9.90       16.33      3.67 o 
  -2   6   8        6.96        7.25      4.40 o 
  -1   6   8      117.20      112.06      9.83 o 
   0   6   8        6.06        8.62      2.86 o 
   1   6   8        0.74        0.99      2.52 o 
   2   6   8        5.94       10.96      4.14 o 
   3   6   8       46.15       54.87      7.76 o 
   4   6   8        0.49       -2.45      2.53 o 
   5   6   8       22.29       22.56      3.30 o 
   6   6   8        1.12       -0.50      2.87 o 
   7   6   8        3.03        0.86      5.04 o 
  -4   7   8        0.25       -2.30      5.43 o 
  -3   7   8       27.73       20.70      4.30 o 
  -2   7   8       10.13       14.06      3.86 o 
  -1   7   8       13.00        9.06      4.40 o 
   0   7   8        2.03        6.88      3.45 o 
   1   7   8       13.23       10.61      6.47 o 
   2   7   8        1.69        1.04      5.95 o 
   3   7   8        3.30        4.66      6.21 o 
 -13   0   9        0.00       -1.80      3.53 o 
 -11   0   9      124.97      146.47      8.02 o 
  -9   0   9       39.25       40.48      3.11 o 
  -7   0   9      662.61      611.82     17.60 o 
  -5   0   9      111.82       92.12      7.12 o 
  -3   0   9      798.74      847.98     61.46 o 
  -1   0   9      555.96      578.82     17.28 o 
   1   0   9       69.28       88.32      3.98 o 
   3   0   9      239.52      254.93     11.65 o 
   5   0   9      597.66      600.72     22.39 o 
   7   0   9       44.58       42.62      7.12 o 
   9   0   9       82.25       80.12     11.00 o 
  11   0   9        4.20        7.50      6.21 o 
 -13   1   9       48.52       48.56      7.59 o 
 -12   1   9        8.56        4.58      3.04 o 
 -11   1   9        0.00       -2.99      2.99 o 
 -10   1   9        7.29        8.04      1.91 o 
  -9   1   9       27.67       32.39      2.13 o 
  -8   1   9       83.10       82.45      3.68 o 
  -7   1   9      274.42      282.43     11.32 o 
  -6   1   9       74.15       90.80      3.76 o 
  -5   1   9      844.10      819.77     15.72 o 
  -4   1   9        5.93        8.43      1.57 o 
  -3   1   9       41.81       45.77      2.02 o 
  -2   1   9       20.15       26.94      1.45 o 
  -1   1   9       86.41      108.63      2.65 o 
   0   1   9       43.78       44.76      1.78 o 
   1   1   9     1439.37     1446.00     23.67 o 
   2   1   9       80.40       88.83      2.48 o 
   3   1   9        1.69       -1.13      1.13 o 
   4   1   9       87.10       94.67      5.72 o 
   5   1   9      215.22      210.51      5.28 o 
   6   1   9       51.76       56.73      2.97 o 
   7   1   9      126.80      124.32      4.24 o 
   8   1   9       64.36       59.93      3.39 o 
   9   1   9       25.77       30.26      5.73 o 
  10   1   9        0.28       -1.13      2.64 o 
  11   1   9       52.36       46.71      4.60 o 
  12   1   9        0.03        3.04      3.52 o 
 -12   2   9        5.86       13.02      3.50 o 
 -11   2   9       25.88       33.63      4.05 o 
 -10   2   9      111.87      101.83      4.71 o 
  -9   2   9        0.60       -1.54      1.54 o 
  -8   2   9       12.68       15.92      2.31 o 
  -7   2   9      122.06      117.52      4.11 o 
  -6   2   9       50.97       51.06      2.71 o 
  -5   2   9      340.47      310.63      6.90 o 
  -4   2   9      184.03      185.32      4.61 o 
  -3   2   9       12.20       11.43      1.23 o 
  -2   2   9       74.86       63.38      2.16 o 
  -1   2   9     1066.86     1117.74     18.46 o 
   0   2   9        0.06       -1.42      1.56 o 
   1   2   9        0.21        1.64      1.69 o 
   2   2   9       76.10       90.32      2.30 o 
   3   2   9      358.33      371.99     10.91 o 
   4   2   9        2.07       -1.16      1.16 o 
   5   2   9       26.73       22.53      2.17 o 
   6   2   9        0.48       -0.24      1.75 o 
   7   2   9       15.09       13.13      2.17 o 
   8   2   9       40.96       46.29      3.05 o 
   9   2   9       33.69       34.99      5.08 o 
  10   2   9        5.43       10.50      2.96 o 
  11   2   9        0.48        0.56      3.03 o 
 -12   3   9       25.02       27.81      4.23 o 
 -11   3   9        2.44       -0.93      3.15 o 
 -10   3   9        0.29        0.90      2.34 o 
  -9   3   9        2.25        2.38      2.21 o 
  -8   3   9       64.50       60.53      3.37 o 
  -7   3   9      179.77      173.26      5.89 o 
  -6   3   9       36.01       43.77      3.62 o 
  -5   3   9       48.38       47.01      2.59 o 
  -4   3   9       79.86       77.56      3.49 o 
  -3   3   9       74.28       65.68      2.06 o 
  -2   3   9      232.98      245.94      4.79 o 
  -1   3   9      110.88       96.08      3.58 o 
   0   3   9      516.78      526.34     11.81 o 
   1   3   9      474.89      453.22      8.85 o 
   2   3   9       91.30       85.94      2.88 o 
   3   3   9       51.80       43.26      2.79 o 
   4   3   9       35.76       35.85      2.32 o 
   5   3   9      258.66      231.26      5.59 o 
   6   3   9       96.90      100.46      3.58 o 
   7   3   9       54.08       57.16      3.18 o 
   8   3   9       58.11       60.69      3.44 o 
   9   3   9       30.61       27.79      2.81 o 
  10   3   9        1.51       -0.35      2.61 o 
  11   3   9        1.71       -1.04      5.95 o 
 -11   4   9        0.92       -3.10      3.34 o 
 -10   4   9        4.45        4.18      3.79 o 
  -9   4   9        0.46       -1.70      2.01 o 
  -8   4   9       43.10       47.65      3.13 o 
  -7   4   9       48.47       50.35      4.18 o 
  -6   4   9        3.01        0.60      1.93 o 
  -5   4   9       33.14       35.64      2.75 o 
  -4   4   9      273.28      284.40      6.50 o 
  -3   4   9        1.38       -1.26      1.26 o 
  -2   4   9      137.25      138.00      3.68 o 
  -1   4   9       36.61       33.67      2.32 o 
   0   4   9       20.34       21.27      2.02 o 
   1   4   9      102.13      106.74      3.19 o 
   2   4   9      536.20      542.67     12.41 o 
   3   4   9       76.77       76.75      3.28 o 
   4   4   9        0.05       -1.54      1.54 o 
   5   4   9        1.09        2.28      1.78 o 
   6   4   9      105.81      102.26      6.21 o 
   7   4   9       25.67       19.53      4.48 o 
   8   4   9        3.02        3.27      3.72 o 
   9   4   9        1.37        3.22      6.47 o 
  10   4   9        6.17        3.74      4.01 o 
  -9   5   9        0.05       -0.24      4.57 o 
  -8   5   9        5.77        5.30      2.92 o 
  -7   5   9        5.42        9.71      2.84 o 
  -6   5   9       56.92       64.86      5.38 o 
  -5   5   9        6.56        8.82      2.13 o 
  -4   5   9        2.63        4.61      2.25 o 
  -3   5   9        0.79        3.11      2.29 o 
  -2   5   9      102.79      109.73      6.47 o 
  -1   5   9        3.69       -3.60      5.56 o 
   0   5   9      167.85      177.01      7.21 o 
   1   5   9       14.24       16.53      3.09 o 
   2   5   9       66.80       62.75      4.48 o 
   3   5   9        4.20        3.31      3.01 o 
   4   5   9       60.43       70.33      5.27 o 
   5   5   9        0.00       -2.35      3.17 o 
   6   5   9       22.43       24.65      3.21 o 
   7   5   9        8.18       10.33      3.32 o 
   8   5   9       26.49       34.59      4.11 o 
  -7   6   9        5.91       11.94      4.35 o 
  -6   6   9        7.34        5.35      3.91 o 
  -5   6   9        0.15        0.83      3.88 o 
  -4   6   9       65.71       67.64      5.64 o 
  -3   6   9        1.12        2.75      5.56 o 
  -1   6   9        5.62        0.62      3.88 o 
   0   6   9       44.51       43.25      9.83 o 
   1   6   9       21.77       19.34      3.45 o 
   2   6   9       42.91       51.65     10.22 o 
   3   6   9        1.49        2.60      2.98 o 
   4   6   9        0.06        0.06      3.75 o 
   5   6   9        0.09       -1.74      3.40 o 
   6   6   9       19.81       20.65      6.60 o 
  -3   7   9       18.68       18.20      4.35 o 
  -2   7   9       10.89        8.72      3.86 o 
  -1   7   9        0.02       -3.88      3.88 o 
   0   7   9       19.94       13.96      7.25 o 
   1   7   9        3.36       10.09      6.21 o 
   2   7   9        5.82       10.09      6.73 o 
 -12   0  10        0.01       -0.24      3.54 o 
 -10   0  10        0.90        1.26      3.97 o 
  -8   0  10        0.13       -0.26      2.91 o 
  -6   0  10     1062.34     1006.75     27.15 o 
  -4   0  10       73.17       84.51      4.27 o 
  -2   0  10     1102.60     1184.01     30.64 o 
   0   0  10     1456.77     1523.79     38.80 o 
   2   0  10     1024.40      936.45     68.06 o 
   4   0  10        1.60        1.42      2.20 o 
   6   0  10       69.30       58.42      5.82 o 
   8   0  10        3.40        4.59      3.20 o 
  10   0  10       38.38       41.77      4.93 o 
  12   0  10        9.18       12.29      4.39 o 
 -13   1  10        0.02        1.37      3.52 o 
 -12   1  10        8.39        4.35      3.26 o 
 -11   1  10        0.86       -0.82      2.32 o 
 -10   1  10        1.18        1.44      1.94 o 
  -9   1  10       27.79       33.40      2.98 o 
  -8   1  10       15.78       12.32      2.33 o 
  -7   1  10       54.08       61.08      3.16 o 
  -6   1  10       80.96       72.95      3.22 o 
  -5   1  10      226.60      224.18      5.57 o 
  -4   1  10      616.98      559.29     11.12 o 
  -3   1  10        0.96       -0.31      1.25 o 
  -2   1  10        5.78        2.97      1.11 o 
  -1   1  10      503.74      540.34      9.40 o 
   0   1  10      472.87      431.86      7.69 o 
   1   1  10      145.00      157.16      3.52 o 
   2   1  10      367.16      368.92      7.67 o 
   3   1  10      363.46      338.09      8.35 o 
   4   1  10       59.07       56.47      2.69 o 
   5   1  10        7.83        9.08      1.98 o 
   6   1  10       50.34       52.23      3.20 o 
   7   1  10        1.34        2.64      2.05 o 
   8   1  10        5.34        2.50      2.74 o 
   9   1  10        7.60        7.90      2.55 o 
  10   1  10        1.58        3.30      2.55 o 
  11   1  10        0.16        0.25      2.71 o 
  12   1  10        2.33        2.34      3.03 o 
 -12   2  10       18.74       24.64      4.02 o 
 -11   2  10        2.71        0.25      3.19 o 
 -10   2  10        2.43        0.40      2.27 o 
  -9   2  10        7.04        5.81      1.83 o 
  -8   2  10       40.43       42.63      3.88 o 
  -7   2  10       62.54       66.34      3.33 o 
  -6   2  10      177.45      168.25      7.47 o 
  -5   2  10        0.32       -1.64      1.64 o 
  -4   2  10      217.36      248.49      5.81 o 
  -3   2  10        6.66       10.77      1.30 o 
  -2   2  10        7.94        9.26      1.52 o 
  -1   2  10       19.45       22.66      1.31 o 
   0   2  10      115.24      106.91      2.87 o 
   1   2  10       71.54       61.21      2.89 o 
   2   2  10        2.78       -0.33      1.30 o 
   3   2  10        4.74        4.68      1.12 o 
   4   2  10      154.35      153.34      3.67 o 
   5   2  10      128.83      129.19      4.02 o 
   6   2  10        2.70        3.88      1.86 o 
   7   2  10       55.72       57.55      3.24 o 
   8   2  10        6.55        4.23      2.14 o 
   9   2  10       41.94       44.08      3.51 o 
  10   2  10        6.53        5.13      2.61 o 
  11   2  10        1.52       -0.43      2.76 o 
 -12   3  10        1.53       -0.95      3.39 o 
 -11   3  10       12.86       17.14      3.76 o 
 -10   3  10       19.15       15.78      2.77 o 
  -9   3  10        0.07       -2.09      2.09 o 
  -8   3  10        5.54        6.21      2.48 o 
  -7   3  10       11.83       15.35      2.34 o 
  -6   3  10        5.09        8.21      2.01 o 
  -5   3  10       24.45       20.25      2.91 o 
  -4   3  10        0.61        1.37      1.68 o 
  -3   3  10       27.37       34.82      1.76 o 
  -2   3  10        5.35        3.98      1.02 o 
  -1   3  10        0.77       -1.49      1.49 o 
   0   3  10      112.59       97.89      3.71 o 
   1   3  10       62.33       70.66      3.25 o 
   2   3  10      105.44      103.63      3.79 o 
   3   3  10      256.52      252.55      7.98 o 
   4   3  10       30.65       31.51      2.26 o 
   5   3  10       34.01       33.55      2.57 o 
   6   3  10       15.64       18.43      2.21 o 
   7   3  10       47.46       50.65      4.03 o 
   8   3  10       35.50       32.82      4.26 o 
   9   3  10       21.30       19.63      3.24 o 
  10   3  10        4.68        4.01      3.66 o 
 -11   4  10        9.92        9.27      4.66 o 
 -10   4  10        0.88        0.82      2.48 o 
  -9   4  10       19.43       16.20      2.68 o 
  -8   4  10        0.52       -1.72      2.06 o 
  -7   4  10        0.19       -0.74      2.12 o 
  -6   4  10        0.31       -1.59      1.91 o 
  -5   4  10        2.52        2.73      2.01 o 
  -4   4  10        0.24        0.22      1.56 o 
  -3   4  10       91.37       82.80      3.62 o 
  -2   4  10        2.32        0.62      1.85 o 
  -1   4  10        2.01        1.16      1.81 o 
   0   4  10        7.98        6.05      1.93 o 
   1   4  10      112.63      101.52      3.92 o 
   2   4  10        0.62       -0.29      1.76 o 
   3   4  10        0.09       -0.67      2.46 o 
   4   4  10        0.80        2.46      1.82 o 
   5   4  10        8.79       11.70      2.43 o 
   6   4  10        0.02        3.16      3.46 o 
   7   4  10       89.92       75.42      6.11 o 
   8   4  10        3.53        6.12      3.75 o 
   9   4  10       12.12       16.01      5.95 o 
  -9   5  10        6.97       11.37      3.61 o 
  -8   5  10        0.09       -2.58      2.58 o 
  -7   5  10       12.62       13.04      3.04 o 
  -6   5  10        0.07       -0.66      2.25 o 
  -5   5  10       19.16       18.81      3.09 o 
  -4   5  10        3.99        3.49      2.52 o 
  -3   5  10       87.26       96.30      5.07 o 
  -2   5  10       20.25       27.69      3.62 o 
  -1   5  10        1.52        1.77      1.80 o 
   0   5  10       17.33       19.50      3.39 o 
   1   5  10       15.64       13.12      3.62 o 
   2   5  10        3.59        0.40      2.97 o 
   3   5  10       13.09        6.41      2.93 o 
   4   5  10       13.65       16.36      3.86 o 
   5   5  10       20.97       15.13      3.98 o 
   6   5  10        1.06       -0.27      3.61 o 
   7   5  10        0.78       -2.34      3.75 o 
   8   5  10        1.34        2.15      4.38 o 
  -7   6  10        0.57       -3.73      3.73 o 
  -6   6  10        1.86       -3.49      3.49 o 
  -5   6  10       39.61       48.43      5.19 o 
  -4   6  10       15.25       16.45      4.04 o 
  -3   6  10        7.52       12.68      5.43 o 
  -1   6  10        1.26       -2.34      2.34 o 
   0   6  10        1.30        1.26      2.57 o 
   1   6  10       25.36       26.83      4.27 o 
   2   6  10        0.62        0.52      3.06 o 
   3   6  10        0.74       -3.00      3.01 o 
   4   6  10        4.00        2.90      5.05 o 
   5   6  10        0.36        0.48      3.48 o 
   6   6  10        2.15        3.31      4.10 o 
  -2   7  10        2.03       -2.33      5.18 o 
  -1   7  10       16.07        9.32      4.40 o 
   0   7  10        7.18        9.06      6.73 o 
   1   7  10        1.11        5.69      6.47 o 
 -11   0  11       46.47       50.54     15.14 o 
  -9   0  11       65.84       61.69      4.83 o 
  -7   0  11      275.86      277.76      9.68 o 
  -5   0  11       12.13        9.99      2.61 o 
  -3   0  11      153.95      135.38      9.19 o 
  -1   0  11       28.99       46.19      3.28 o 
   1   0  11      107.52       85.52      4.20 o 
   3   0  11      394.10      392.20     38.56 o 
   5   0  11        5.60        2.24      2.47 o 
   7   0  11      151.26      158.79      6.95 o 
   9   0  11       24.48       30.57      4.30 o 
  11   0  11        2.36       -0.78      6.21 o 
 -12   1  11        0.41       -1.68      3.38 o 
 -11   1  11      100.02       98.78      4.01 o 
 -10   1  11       39.66       40.85      2.57 o 
  -9   1  11       46.32       45.24      3.16 o 
  -8   1  11       46.22       49.93      3.06 o 
  -7   1  11       79.31       66.32      3.48 o 
  -6   1  11       17.74       23.19      2.22 o 
  -5   1  11      276.12      248.69      5.99 o 
  -4   1  11      190.28      200.18      5.02 o 
  -3   1  11       34.07       29.76      2.09 o 
  -2   1  11        1.91        1.09      1.17 o 
  -1   1  11      431.88      417.79      7.58 o 
   0   1  11      162.66      155.72      3.50 o 
   1   1  11      266.62      238.47      4.75 o 
   2   1  11       42.23       49.19      2.07 o 
   3   1  11       75.25       79.55      2.69 o 
   4   1  11      233.06      234.36      5.71 o 
   5   1  11      111.86      110.49      5.31 o 
   6   1  11       12.67       13.49      2.22 o 
   7   1  11        3.23        4.00      2.09 o 
   8   1  11       19.63       17.68      2.51 o 
   9   1  11        0.06       -1.10      2.22 o 
  10   1  11       12.80       12.65      2.81 o 
  11   1  11       33.97       36.95      3.58 o 
 -12   2  11       23.91       18.28      3.93 o 
 -11   2  11       19.24       14.27      3.34 o 
 -10   2  11       35.80       36.01      3.30 o 
  -9   2  11       25.53       17.87      2.62 o 
  -8   2  11      230.62      215.29      6.08 o 
  -7   2  11      114.39      109.01      5.72 o 
  -6   2  11      113.78      117.42      3.96 o 
  -5   2  11       93.99       90.68      3.39 o 
  -4   2  11        1.06        1.53      1.55 o 
  -3   2  11      356.43      330.91      6.37 o 
  -2   2  11       36.03       31.13      1.79 o 
  -1   2  11      200.60      189.81      3.98 o 
   0   2  11        9.32       11.72      1.03 o 
   1   2  11      305.54      299.78      5.64 o 
   2   2  11      140.64      146.27      3.29 o 
   3   2  11       64.18       56.19      2.11 o 
   4   2  11        5.60        5.03      1.41 o 
   5   2  11       75.15       79.02      3.29 o 
   6   2  11       17.24       23.61      2.39 o 
   7   2  11        8.70       16.64      2.61 o 
   8   2  11        1.92        1.02      2.15 o 
   9   2  11       18.09       20.45      2.87 o 
  10   2  11       10.59        9.87      2.74 o 
  11   2  11        5.27       -0.27      2.76 o 
 -11   3  11        0.14       -2.56      2.56 o 
 -10   3  11       26.19       28.13      3.11 o 
  -9   3  11        9.93        4.38      2.41 o 
  -8   3  11       58.50       53.73      3.31 o 
  -7   3  11        0.05       -0.27      2.04 o 
  -6   3  11        0.05        0.34      1.76 o 
  -5   3  11      458.22      428.70      9.20 o 
  -4   3  11      209.92      208.78      7.34 o 
  -3   3  11      106.45       99.62      2.83 o 
  -2   3  11      209.08      204.92      5.35 o 
  -1   3  11      295.88      294.89      7.57 o 
   0   3  11        4.76        4.02      1.86 o 
   1   3  11      212.35      186.74      5.53 o 
   2   3  11       98.74       99.19      3.90 o 
   3   3  11        0.06       -0.81      1.72 o 
   4   3  11       47.06       49.54      2.42 o 
   5   3  11      144.21      150.99      4.36 o 
   6   3  11        0.43       -0.60      1.82 o 
   7   3  11       18.76       19.56      2.93 o 
   8   3  11       29.90       34.04      5.70 o 
   9   3  11       10.44        8.68      3.08 o 
  10   3  11        3.56       11.66      4.38 o 
 -10   4  11       13.79       20.65      3.09 o 
  -9   4  11        3.28        1.45      2.19 o 
  -8   4  11        3.36        1.79      2.11 o 
  -7   4  11        2.75       -0.15      2.18 o 
  -6   4  11       67.46       63.31      3.21 o 
  -5   4  11        1.11        0.22      1.70 o 
  -4   4  11      135.57      133.11      4.03 o 
  -3   4  11       13.74       14.08      1.64 o 
  -2   4  11      286.21      266.01     13.07 o 
  -1   4  11       66.30       57.43      3.21 o 
   0   4  11       83.15       83.79      4.53 o 
   1   4  11        0.25       -1.70      1.70 o 
   2   4  11       53.09       52.93      3.18 o 
   3   4  11       75.40       82.25      5.66 o 
   4   4  11      172.67      160.28      6.81 o 
   5   4  11        8.92       11.42      2.87 o 
   6   4  11       52.78       69.13      5.56 o 
   7   4  11       11.69       16.10      4.16 o 
   8   4  11       15.88       10.10      4.20 o 
   9   4  11        1.19       -2.18      4.01 o 
  -9   5  11        6.47       14.02      4.64 o 
  -8   5  11       39.27       43.77      5.47 o 
  -7   5  11        2.08       -0.17      3.54 o 
  -6   5  11        0.88       -0.64      2.82 o 
  -5   5  11        8.52        8.19      2.85 o 
  -4   5  11       36.39       51.65      4.31 o 
  -3   5  11       11.76       11.28      2.26 o 
  -2   5  11       50.27       49.30      3.38 o 
  -1   5  11        1.20       -1.15      3.82 o 
   0   5  11        4.75        5.73      2.04 o 
   1   5  11       23.42       31.61      3.78 o 
   2   5  11      136.05      142.16     12.81 o 
   3   5  11        7.47        3.59      5.69 o 
   4   5  11        4.55        7.80      3.73 o 
   5   5  11        7.02        5.64      3.79 o 
   6   5  11       16.09       11.19      5.69 o 
   7   5  11        0.19        2.69      4.41 o 
  -6   6  11        2.24        0.65      3.78 o 
  -5   6  11        4.64        5.26      6.47 o 
  -4   6  11       38.10       39.60      7.50 o 
  -3   6  11        3.01        2.85      5.43 o 
  -1   6  11        2.29        0.28      2.75 o 
   0   6  11       22.53       22.45      3.53 o 
   1   6  11       12.94        6.47      3.13 o 
   2   6  11        0.66       -2.82      2.90 o 
   3   6  11        3.02        5.49      3.64 o 
   4   6  11       52.08       51.73      4.97 o 
   5   6  11        0.79       -2.54      3.59 o 
 -12   0  12        5.29        1.29      3.83 o 
 -10   0  12       12.70        7.79      3.98 o 
  -8   0  12       16.08       17.83      3.79 o 
  -6   0  12       56.90       46.90      7.12 o 
  -4   0  12      354.39      336.88     27.69 o 
  -2   0  12      717.11      720.56     19.62 o 
   0   0  12     2461.69     2463.68     62.54 o 
   2   0  12      274.01      287.37      9.14 o 
   4   0  12      296.99      311.40     10.13 o 
   6   0  12       40.23       36.24      4.03 o 
   8   0  12        1.44        2.39      3.28 o 
  10   0  12        0.06       -3.56      3.56 o 
 -12   1  12        0.37        1.70      3.46 o 
 -11   1  12       14.62        8.88      2.32 o 
 -10   1  12        0.64        4.59      2.57 o 
  -9   1  12       18.43       16.13      2.71 o 
  -8   1  12       10.55       13.35      2.45 o 
  -7   1  12       25.27       26.18      2.76 o 
  -6   1  12      215.64      204.39      5.52 o 
  -5   1  12       23.87       23.78      2.23 o 
  -4   1  12       12.03       13.54      1.79 o 
  -3   1  12       33.37       37.84      2.69 o 
  -2   1  12      945.75      889.29     15.14 o 
  -1   1  12        0.01       -0.15      1.19 o 
   0   1  12      128.83      129.47      3.71 o 
   1   1  12      201.21      209.43      4.41 o 
   2   1  12      247.34      233.43      4.89 o 
   3   1  12        2.04       -0.30      1.62 o 
   4   1  12       59.99       59.72      2.93 o 
   5   1  12       75.07       78.53      3.32 o 
   6   1  12       15.42       16.88      2.31 o 
   7   1  12        6.55        3.40      2.17 o 
   8   1  12       22.19       22.61      2.84 o 
   9   1  12        2.03        2.07      2.32 o 
  10   1  12        2.15        3.45      2.47 o 
  11   1  12        6.87        8.83      2.95 o 
 -12   2  12        0.12        2.93      3.43 o 
 -11   2  12        1.84        1.45      2.78 o 
 -10   2  12        2.97       -1.36      2.47 o 
  -9   2  12       16.13       11.93      2.60 o 
  -8   2  12        0.09        5.45      2.34 o 
  -7   2  12        1.32        1.76      2.24 o 
  -6   2  12       56.51       57.61      3.15 o 
  -5   2  12       64.92       62.42      3.05 o 
  -4   2  12       13.12       11.07      2.61 o 
  -3   2  12       99.38       96.28      3.36 o 
  -2   2  12        6.98        8.65      1.38 o 
  -1   2  12        0.15       -1.05      1.05 o 
   0   2  12      421.37      404.48      8.17 o 
   1   2  12       15.73       17.19      1.20 o 
   2   2  12       23.36       21.76      1.39 o 
   3   2  12       36.50       38.16      2.08 o 
   4   2  12        0.29       -1.24      1.24 o 
   5   2  12      156.29      151.89      4.59 o 
   6   2  12      166.45      163.37      7.28 o 
   7   2  12       29.83       27.99      4.30 o 
   8   2  12        0.19        2.63      2.35 o 
   9   2  12       42.36       39.95      3.44 o 
  10   2  12        3.28        1.10      2.58 o 
 -11   3  12        1.26        1.34      2.67 o 
 -10   3  12       14.66       12.00      2.71 o 
  -9   3  12       43.88       56.24      4.20 o 
  -8   3  12       43.18       35.68      3.01 o 
  -7   3  12        0.01        2.92      2.15 o 
  -6   3  12        0.06       -0.87      1.96 o 
  -5   3  12        3.63        6.09      1.99 o 
  -4   3  12        0.59        1.44      1.71 o 
  -3   3  12       13.38        9.03      2.39 o 
  -2   3  12        0.19       -0.93      0.93 o 
  -1   3  12        1.49        0.66      1.79 o 
   0   3  12       44.81       43.37      2.75 o 
   1   3  12        3.11        2.13      1.88 o 
   2   3  12      145.46      135.24      4.77 o 
   3   3  12      101.24       84.76      3.84 o 
   4   3  12       32.24       28.82      2.69 o 
   5   3  12      107.23      101.95      4.41 o 
   6   3  12       12.72       11.92      2.79 o 
   7   3  12       89.58       92.72      5.32 o 
   8   3  12        3.99        4.67      2.89 o 
   9   3  12        7.47        3.26      4.01 o 
  10   3  12        3.54        2.42      4.30 o 
 -10   4  12        5.44        3.95      2.71 o 
  -9   4  12        9.27        9.60      2.59 o 
  -8   4  12        1.28       -0.68      2.44 o 
  -7   4  12       53.13       59.79      3.94 o 
  -6   4  12        1.13        3.80      1.95 o 
  -5   4  12        0.00       -0.39      1.94 o 
  -4   4  12        0.03       -1.58      1.58 o 
  -3   4  12        1.19        2.53      4.16 o 
  -2   4  12       39.10       31.12      3.02 o 
  -1   4  12       73.37       72.79      3.72 o 
   0   4  12       56.69       59.94      3.38 o 
   1   4  12       33.58       35.43      5.12 o 
   2   4  12       35.66       34.74      3.73 o 
   3   4  12       86.42       91.16      4.10 o 
   4   4  12        4.43        7.59      2.42 o 
   5   4  12       33.19       26.05      4.40 o 
   6   4  12       17.00       18.42      4.30 o 
   7   4  12        6.77        6.42      4.09 o 
   8   4  12        0.52        1.71      3.83 o 
   9   4  12       26.04       26.84      5.16 o 
  -8   5  12        0.41        3.68      4.04 o 
  -7   5  12        0.86       11.13      6.99 o 
  -6   5  12       11.39        8.48      3.33 o 
  -5   5  12       39.09       42.42      3.99 o 
  -4   5  12        2.55        5.78      2.40 o 
  -3   5  12       53.79       57.92      3.57 o 
  -2   5  12        0.32        1.17      2.28 o 
  -1   5  12       47.43       42.91      3.00 o 
   0   5  12       30.78       36.85      4.21 o 
   1   5  12        0.02       -2.70      2.73 o 
   2   5  12        0.00       -0.41      2.92 o 
   3   5  12       21.00       19.39      4.79 o 
   4   5  12        6.88        5.35      3.54 o 
   5   5  12        6.78        7.16      4.09 o 
   6   5  12        2.17        2.77      3.91 o 
   7   5  12       11.35       15.93      4.72 o 
  -6   6  12        0.25       -0.24      3.83 o 
  -5   6  12        3.91       12.16      6.73 o 
  -4   6  12        4.23        7.50      5.95 o 
  -3   6  12       38.81       49.17      8.28 o 
  -1   6  12       31.37       34.40      3.92 o 
   0   6  12        0.64        2.07      2.86 o 
   1   6  12        0.35        1.65      3.13 o 
   2   6  12        1.36        2.04      3.29 o 
   3   6  12       11.34       16.05      4.02 o 
   4   6  12        2.57        2.05      3.83 o 
 -11   0  13      115.27      110.21      9.34 o 
  -9   0  13        0.08       -3.05      5.69 o 
  -7   0  13        0.61       -2.92      2.92 o 
  -5   0  13      264.43      225.15      8.21 o 
  -3   0  13       32.73       31.56      4.92 o 
  -1   0  13      519.99      487.78     15.01 o 
   1   0  13       60.73       66.51      3.84 o 
   3   0  13      163.05      138.91      5.86 o 
   5   0  13      125.81      127.69      7.89 o 
   7   0  13        0.04        0.24      5.05 o 
   9   0  13       25.91       35.00      4.30 o 
  11   0  13        0.05        5.08      5.05 o 
 -12   1  13       14.02       13.53      3.22 o 
 -11   1  13       14.16       16.21      2.35 o 
 -10   1  13        0.00       -0.91      2.58 o 
  -9   1  13       46.51       48.87      5.01 o 
  -8   1  13       30.47       26.84      3.40 o 
  -7   1  13      150.77      153.38      4.96 o 
  -6   1  13       20.85       23.99      2.59 o 
  -5   1  13       14.94       15.71      2.50 o 
  -4   1  13       17.46       28.40      2.31 o 
  -3   1  13        1.01       -1.58      1.58 o 
  -2   1  13       40.51       45.31      2.34 o 
  -1   1  13      161.64      162.89      3.83 o 
   0   1  13        0.15       -1.27      1.27 o 
   1   1  13      654.24      606.88     10.76 o 
   2   1  13       41.27       47.27      2.16 o 
   3   1  13        6.75        6.87      1.66 o 
   4   1  13        2.98        1.64      1.96 o 
   5   1  13       45.26       46.30      2.90 o 
   6   1  13       37.01       31.42      2.74 o 
   7   1  13       48.88       50.06      4.03 o 
   8   1  13       17.03       19.31      2.67 o 
   9   1  13        0.12       -2.43      2.43 o 
  10   1  13        0.93       -2.50      2.50 o 
 -11   2  13       12.68       11.28      3.05 o 
 -10   2  13        8.30        5.89      2.78 o 
  -9   2  13       14.81       10.47      2.71 o 
  -8   2  13      156.96      162.11      7.40 o 
  -7   2  13       51.09       61.14      4.48 o 
  -6   2  13      115.75      101.86      3.98 o 
  -5   2  13      262.39      235.99      5.96 o 
  -4   2  13      158.69      162.66      4.63 o 
  -3   2  13        2.09        0.52      1.25 o 
  -2   2  13        4.53        0.97      1.40 o 
  -1   2  13      202.25      180.51      4.00 o 
   0   2  13       38.35       31.75      1.70 o 
   1   2  13      129.79      123.10      3.37 o 
   2   2  13       31.69       27.29      1.56 o 
   3   2  13      110.80       97.94      2.85 o 
   4   2  13       15.40       14.31      2.97 o 
   5   2  13        2.95       -0.38      1.95 o 
   6   2  13        4.52        3.65      2.13 o 
   7   2  13        0.46       -0.92      3.18 o 
   8   2  13        0.00        0.66      2.27 o 
   9   2  13        0.41        2.70      3.18 o 
  10   2  13        1.66        4.27      3.39 o 
 -11   3  13        0.01       -0.84      2.93 o 
 -10   3  13       19.87       25.98      3.24 o 
  -9   3  13        0.01       -0.82      2.34 o 
  -8   3  13        1.30       -0.60      3.10 o 
  -7   3  13       54.25       46.98      3.10 o 
  -6   3  13      150.98      141.52      8.18 o 
  -5   3  13        5.63        2.71      1.90 o 
  -4   3  13        9.45       11.64      1.97 o 
  -3   3  13      213.76      178.89      4.79 o 
  -2   3  13      180.12      179.63      5.09 o 
  -1   3  13       48.05       50.28      3.76 o 
   0   3  13       63.62       54.51      3.27 o 
   1   3  13       81.13       76.86      3.74 o 
   2   3  13        0.53        0.60      2.04 o 
   3   3  13        0.76       -0.94      2.01 o 
   4   3  13       23.57       28.69      3.59 o 
   5   3  13       14.02        7.79      2.60 o 
   6   3  13       11.83        5.69      2.70 o 
   7   3  13       34.51       42.02      3.69 o 
   8   3  13        2.16        2.44      2.85 o 
   9   3  13        0.00       -4.01      4.01 o 
  -9   4  13        0.35       -0.22      2.37 o 
  -8   4  13       42.30       44.57      4.38 o 
  -7   4  13       29.64       34.21      4.05 o 
  -6   4  13       17.96       19.85      2.42 o 
  -5   4  13       11.97       15.27      2.69 o 
  -4   4  13      118.93      114.24      4.76 o 
  -3   4  13        2.90        1.85      2.23 o 
  -2   4  13       91.18       85.62      6.21 o 
  -1   4  13        0.16        0.80      2.09 o 
   0   4  13       76.53       73.21      3.84 o 
   1   4  13       85.72       80.51      4.20 o 
   2   4  13       29.70       31.06      3.41 o 
   3   4  13        2.26        0.97      2.02 o 
   4   4  13       22.43       27.61      3.64 o 
   5   4  13        1.85        7.27      3.72 o 
   6   4  13        8.99        8.99      4.11 o 
   7   4  13        4.05        3.22      4.16 o 
   8   4  13       19.36       19.96      4.76 o 
  -8   5  13        0.61        4.44      4.10 o 
  -7   5  13        6.55       22.51      7.76 o 
  -6   5  13       40.42       47.21      4.58 o 
  -5   5  13        2.78        5.30      3.29 o 
  -4   5  13        0.98        2.04      2.32 o 
  -3   5  13       13.27       10.94      2.51 o 
  -2   5  13       10.84       15.77      2.83 o 
  -1   5  13        1.59       -0.64      2.09 o 
   0   5  13       28.51       35.98      4.21 o 
   1   5  13        7.45        5.46      3.16 o 
   2   5  13        0.20       -1.01      3.29 o 
   3   5  13        4.48        4.40      3.73 o 
   4   5  13       56.32       51.94      5.16 o 
   5   5  13        5.60        5.25      4.23 o 
   6   5  13        8.61        8.72      4.01 o 
  -5   6  13        0.38        0.78      6.47 o 
  -4   6  13        0.26       -1.29      5.69 o 
  -3   6  13        1.00       -2.85      5.95 o 
  -2   6  13       18.67       16.82      6.99 o 
  -1   6  13        1.62        2.13      2.97 o 
   0   6  13        0.76        3.72      3.33 o 
   1   6  13        0.24        0.76      6.60 o 
   2   6  13       16.80       18.77      4.53 o 
   3   6  13        4.18       -1.86      3.54 o 
 -12   0  14       12.05        5.09      3.38 o 
 -10   0  14       16.58       12.52      4.23 o 
  -8   0  14        0.25       -3.09      3.09 o 
  -6   0  14      277.98      275.92      9.86 o 
  -4   0  14        6.41        0.98      2.80 o 
  -2   0  14       32.95       32.14      3.02 o 
   0   0  14      854.84      874.74     24.46 o 
   2   0  14       40.38       45.96      3.66 o 
   4   0  14       18.61       26.83      3.56 o 
   6   0  14       11.54       14.31      3.46 o 
   8   0  14        0.02       -3.11      3.11 o 
  10   0  14        8.05       10.87      4.21 o 
 -11   1  14        4.27        3.37      2.54 o 
 -10   1  14        0.59       -2.59      2.59 o 
  -9   1  14       52.32       56.70      3.71 o 
  -8   1  14       14.84       13.88      2.72 o 
  -7   1  14       66.34       64.25      3.53 o 
  -6   1  14       46.02       45.89      3.59 o 
  -5   1  14        0.02       -0.75      2.05 o 
  -4   1  14      240.09      218.77      5.65 o 
  -3   1  14        5.08        2.21      1.65 o 
  -2   1  14       42.64       46.72      2.47 o 
  -1   1  14       16.45       16.51      2.08 o 
   0   1  14      107.27      105.23      3.47 o 
   1   1  14       12.47       13.07      2.13 o 
   2   1  14      137.81      152.09      4.46 o 
   3   1  14       28.16       28.35      2.29 o 
   4   1  14       11.52        9.66      2.10 o 
   5   1  14        3.95        3.36      2.17 o 
   6   1  14       16.63       25.01      3.36 o 
   7   1  14        4.47        8.55      2.39 o 
   8   1  14       20.07       21.64      2.84 o 
   9   1  14        4.46        3.28      2.61 o 
  10   1  14        0.76        0.79      3.03 o 
 -11   2  14        3.49        2.74      2.73 o 
 -10   2  14        0.26       -0.02      2.52 o 
  -9   2  14       14.86       17.11      2.77 o 
  -8   2  14        0.66       -0.65      2.20 o 
  -7   2  14       28.30       27.74      2.90 o 
  -6   2  14       15.31       20.52      2.49 o 
  -5   2  14        1.19       -0.61      1.92 o 
  -4   2  14       48.07       42.87      2.75 o 
  -3   2  14       17.06       17.77      2.02 o 
  -2   2  14        9.39        8.76      1.46 o 
  -1   2  14       43.32       46.30      2.09 o 
   0   2  14      163.95      160.15      4.17 o 
   1   2  14       25.94       27.74      2.35 o 
   2   2  14       19.07       20.04      2.95 o 
   3   2  14        7.20        8.37      1.76 o 
   4   2  14       17.94       23.00      2.65 o 
   5   2  14        6.38        3.38      2.06 o 
   6   2  14       23.30       21.90      4.03 o 
   7   2  14       68.97       66.84      3.73 o 
   8   2  14       22.34       19.47      3.38 o 
   9   2  14        6.28        2.67      3.21 o 
 -10   3  14        0.01       -1.98      3.52 o 
  -9   3  14        0.98       -2.04      2.42 o 
  -8   3  14       10.31       14.10      3.32 o 
  -7   3  14       39.00       40.73      3.17 o 
  -6   3  14        6.72       12.69      2.92 o 
  -5   3  14        3.97        4.27      2.05 o 
  -4   3  14        0.04       -1.76      1.76 o 
  -3   3  14        0.10       -1.50      1.50 o 
  -2   3  14        0.79        0.71      1.48 o 
  -1   3  14        2.78        5.84      2.90 o 
   0   3  14        0.06        1.12      2.05 o 
   1   3  14       60.40       48.76      3.28 o 
   2   3  14      168.24      182.20      6.03 o 
   3   3  14       18.31       18.00      3.15 o 
   4   3  14       40.95       42.93      3.73 o 
   5   3  14       49.65       47.36      4.76 o 
   6   3  14       32.56       32.79      3.43 o 
   7   3  14        1.63       -0.82      2.74 o 
   8   3  14        0.34       -0.12      2.80 o 
   9   3  14       26.77       27.07      5.19 o 
  -9   4  14       18.20       24.11      5.18 o 
  -8   4  14        0.24        0.55      2.88 o 
  -7   4  14        1.44        3.18      3.01 o 
  -6   4  14       19.62       15.76      3.05 o 
  -5   4  14       20.23       22.08      2.95 o 
  -4   4  14        9.89        7.27      2.45 o 
  -3   4  14       16.08       25.74      2.91 o 
  -2   4  14       10.71        5.99      2.65 o 
  -1   4  14       45.56       41.37      3.05 o 
   0   4  14       10.20        6.96      2.40 o 
   1   4  14       31.89       39.71      3.09 o 
   2   4  14       10.19        4.29      2.26 o 
   3   4  14       72.87       64.90      3.79 o 
   4   4  14        0.57       -2.95      3.54 o 
   5   4  14       23.69       22.05      9.70 o 
   6   4  14        0.02        6.20      4.11 o 
   7   4  14       11.12       10.09      8.28 o 
  -7   5  14       15.51       15.79      7.76 o 
  -6   5  14        0.64        1.74      3.49 o 
  -5   5  14       14.33       14.99      3.05 o 
  -4   5  14       11.09       14.99      3.42 o 
  -3   5  14       18.78       23.63      2.97 o 
  -2   5  14       20.45       25.41      3.20 o 
  -1   5  14       56.71       60.41      7.05 o 
   0   5  14        0.34       -2.39      3.62 o 
   1   5  14        2.57        4.56      3.49 o 
   2   5  14        9.82        7.21      3.61 o 
   3   5  14        4.93        0.93      3.46 o 
   4   5  14        7.08        9.24      3.88 o 
   5   5  14       10.89       13.61      4.41 o 
   6   5  14        1.29        1.68      4.35 o 
  -4   6  14        0.18       -2.33      6.47 o 
  -3   6  14       18.02       19.15      7.25 o 
  -2   6  14        1.01        0.26      6.47 o 
  -1   6  14        1.11       -2.50      3.09 o 
   0   6  14        1.90       -1.91      3.29 o 
   1   6  14       24.75       23.65      4.15 o 
   2   6  14        1.62        3.08      5.18 o 
 -11   0  15        2.02        4.02      4.16 o 
  -9   0  15       79.89       82.13      6.15 o 
  -7   0  15        0.50       -1.11      3.09 o 
  -5   0  15      245.37      237.78      8.84 o 
  -3   0  15      439.29      432.44     13.06 o 
  -1   0  15       70.92       68.46      4.27 o 
   1   0  15      559.23      555.36     15.99 o 
   3   0  15      242.24      243.26      8.69 o 
   5   0  15       65.13       60.74      4.75 o 
   7   0  15      244.11      266.84     10.24 o 
   9   0  15        0.05       -1.94      3.66 o 
 -11   1  15       18.14       21.35      3.86 o 
 -10   1  15       16.98       16.96      3.23 o 
  -9   1  15       14.96       10.07      2.85 o 
  -8   1  15        1.16        2.03      2.48 o 
  -7   1  15       44.20       43.33      3.20 o 
  -6   1  15        0.00       -0.55      2.21 o 
  -5   1  15      242.46      233.82      6.18 o 
  -4   1  15        0.09       -0.56      1.88 o 
  -3   1  15        0.84       -0.71      1.79 o 
  -2   1  15      201.44      206.21      5.33 o 
  -1   1  15      287.28      261.83      7.07 o 
   0   1  15        0.10       -1.55      1.55 o 
   1   1  15      250.34      248.48      6.00 o 
   2   1  15       45.33       52.36      3.69 o 
   3   1  15      228.45      213.22      7.92 o 
   4   1  15       11.51       10.96      2.24 o 
   5   1  15      184.92      190.15      7.92 o 
   6   1  15        4.34        2.89      2.41 o 
   7   1  15        3.61        1.54      2.34 o 
   8   1  15        5.35        6.81      2.56 o 
   9   1  15       38.15       40.58      4.74 o 
 -11   2  15       14.26       20.27      4.88 o 
 -10   2  15        1.14       -0.02      2.82 o 
  -9   2  15       38.18       43.68      3.57 o 
  -8   2  15        1.52       -0.46      2.37 o 
  -7   2  15       71.45       62.04      3.59 o 
  -6   2  15      155.40      152.07      5.04 o 
  -5   2  15        7.32        7.31      2.15 o 
  -4   2  15        0.50        2.53      1.99 o 
  -3   2  15      342.68      317.99      7.36 o 
  -2   2  15       43.18       40.25      2.56 o 
  -1   2  15       14.48       10.68      1.81 o 
   0   2  15       70.34       71.16      3.88 o 
   1   2  15       89.82       76.05      3.04 o 
   2   2  15       67.15       57.29      4.06 o 
   3   2  15       59.38       64.16      3.05 o 
   4   2  15      114.22      114.41      5.79 o 
   5   2  15       21.05       19.63      2.96 o 
   6   2  15        0.30       -0.30      2.62 o 
   7   2  15       39.14       43.47      5.00 o 
   8   2  15        4.04        3.33      3.12 o 
   9   2  15        0.51       -1.71      3.13 o 
 -10   3  15        0.75        7.29      2.99 o 
  -9   3  15        0.00       -2.06      2.50 o 
  -8   3  15       56.35       68.10      3.92 o 
  -7   3  15       27.49       26.50      2.97 o 
  -6   3  15        9.06        5.44      2.54 o 
  -5   3  15      109.97      108.58      5.65 o 
  -4   3  15      149.42      141.97      5.41 o 
  -3   3  15        0.18       -0.46      2.27 o 
  -2   3  15      118.20      108.40      5.40 o 
  -1   3  15      264.25      256.65      7.40 o 
   0   3  15       33.13       32.03      3.05 o 
   1   3  15        4.83        4.84      2.33 o 
   2   3  15       60.65       60.56      3.78 o 
   3   3  15        4.86        1.04      2.35 o 
   4   3  15       15.31       21.15      3.03 o 
   5   3  15        0.48       -0.98      2.35 o 
   6   3  15       12.06       13.23      2.96 o 
   7   3  15        9.43       11.39      3.15 o 
   8   3  15        6.45        1.11      4.11 o 
  -8   4  15        6.41        9.64      3.12 o 
  -7   4  15        2.20        4.63      3.30 o 
  -6   4  15       54.78       49.51      3.94 o 
  -5   4  15       17.90       19.61      3.02 o 
  -4   4  15       36.57       38.19      3.35 o 
  -3   4  15       19.33       21.63      2.77 o 
  -2   4  15       90.63       88.02      5.11 o 
  -1   4  15        6.09        5.07      2.51 o 
   0   4  15       76.37       77.52      6.19 o 
   1   4  15        0.51        3.63      2.42 o 
   2   4  15        3.21        5.40      2.40 o 
   3   4  15        9.48       12.91      2.70 o 
   4   4  15       43.45       59.78      5.48 o 
   5   4  15        0.66        2.38      3.91 o 
   6   4  15        7.07        3.06      4.66 o 
   7   4  15        0.06        1.44      4.16 o 
  -6   5  15        1.12        5.09      2.95 o 
  -5   5  15        1.15        2.78      2.84 o 
  -4   5  15       32.39       27.95      3.29 o 
  -3   5  15        3.17        3.69      2.54 o 
  -2   5  15        5.29        3.38      2.65 o 
  -1   5  15        0.83        6.28      3.35 o 
   0   5  15        2.14        4.91      6.08 o 
   1   5  15        0.12       -3.25      3.25 o 
   2   5  15       31.92       41.07      4.91 o 
   3   5  15        4.58        4.99      3.72 o 
   4   5  15        5.54        7.97      4.01 o 
   5   5  15        0.60       -0.85      3.65 o 
  -1   6  15        3.17        1.04      3.88 o 
   0   6  15       12.25       16.14      5.31 o 
 -10   0  16        3.62        4.09      4.16 o 
  -8   0  16       32.96       43.81      4.83 o 
  -6   0  16       32.41       39.49      5.05 o 
  -4   0  16       98.31      105.75      5.82 o 
  -2   0  16       20.74       16.61      3.02 o 
   0   0  16        0.59        0.78      3.62 o 
   2   0  16       38.25       36.02      3.84 o 
   4   0  16       33.90       34.38      3.93 o 
   6   0  16        1.81        2.94      3.65 o 
   8   0  16        2.51        4.62      5.82 o 
 -11   1  16        4.62        5.01      3.37 o 
 -10   1  16        4.70        2.25      3.01 o 
  -9   1  16       14.89       16.95      3.19 o 
  -8   1  16       46.86       55.21      3.69 o 
  -7   1  16       37.36       36.88      3.16 o 
  -6   1  16        1.10        1.61      2.22 o 
  -5   1  16       69.13       72.70      3.57 o 
  -4   1  16       41.83       42.49      2.82 o 
  -3   1  16       14.91        9.50      2.11 o 
  -2   1  16       98.76       82.06      3.49 o 
  -1   1  16       20.13       19.41      2.87 o 
   0   1  16        4.14        3.51      1.86 o 
   1   1  16       30.40       30.49      2.92 o 
   2   1  16       11.90       16.19      2.19 o 
   3   1  16        0.07       -1.93      2.65 o 
   4   1  16        0.18       -1.73      2.12 o 
   5   1  16        0.42        3.59      2.21 o 
   6   1  16       25.02       32.63      3.09 o 
   7   1  16        0.05        4.33      3.10 o 
   8   1  16        1.08        0.31      2.64 o 
   9   1  16        7.38        1.06      3.19 o 
 -10   2  16        2.28        6.35      3.10 o 
  -9   2  16        1.10       -1.91      2.54 o 
  -8   2  16        1.49       -2.36      2.36 o 
  -7   2  16       22.36       30.81      3.00 o 
  -6   2  16        3.03        2.59      2.33 o 
  -5   2  16        0.07        5.03      2.08 o 
  -4   2  16        0.04       -0.09      1.88 o 
  -3   2  16        4.30        5.44      2.17 o 
  -2   2  16       28.21       31.10      2.33 o 
  -1   2  16        3.50        2.43      1.78 o 
   0   2  16       15.02       16.91      2.76 o 
   1   2  16       68.19       58.08      2.79 o 
   2   2  16       28.25       34.41      3.20 o 
   3   2  16        9.23       11.25      4.72 o 
   4   2  16        0.14       -0.03      2.43 o 
   5   2  16        0.20       -1.87      2.50 o 
   6   2  16        8.88       12.39      6.84 o 
   7   2  16       13.29       12.35      3.23 o 
   8   2  16        2.88       -2.05      3.13 o 
  -9   3  16        5.45        5.33      2.81 o 
  -8   3  16        2.00        0.67      2.52 o 
  -7   3  16        3.87        3.55      2.38 o 
  -6   3  16       16.75       15.12      2.77 o 
  -5   3  16        7.97       11.10      2.91 o 
  -4   3  16       30.05       33.23      3.21 o 
  -3   3  16        3.06        3.77      2.30 o 
  -2   3  16        0.55       -2.28      2.28 o 
  -1   3  16        0.85        1.98      2.36 o 
   0   3  16       10.67       14.43      3.68 o 
   1   3  16        1.92        0.65      3.45 o 
   2   3  16        2.71        1.77      2.42 o 
   3   3  16        3.49       -0.83      2.44 o 
   4   3  16       42.13       51.67      6.67 o 
   5   3  16        8.32       12.55      3.08 o 
   6   3  16        0.93        0.72      3.49 o 
   7   3  16        0.17       -0.60      2.81 o 
  -8   4  16        5.80        3.16      3.22 o 
  -7   4  16       12.16       20.40      3.46 o 
  -6   4  16        4.14        3.39      2.87 o 
  -5   4  16        3.53        4.84      2.85 o 
  -4   4  16        1.84        4.01      2.63 o 
  -3   4  16        0.24       -1.83      2.44 o 
  -2   4  16        2.10        1.89      2.59 o 
  -1   4  16       36.76       49.76      5.29 o 
   0   4  16       18.33       12.27      2.61 o 
   1   4  16       10.41       14.46      2.75 o 
   2   4  16        4.42        0.99      2.88 o 
   3   4  16        9.53       18.69      4.47 o 
   4   4  16        0.59        2.89      3.91 o 
   5   4  16       10.88        5.49      4.01 o 
   6   4  16        2.22       -2.21      3.98 o 
  -6   5  16        8.40       11.85      3.54 o 
  -5   5  16        3.61        7.97      3.02 o 
  -4   5  16        0.37        2.08      2.64 o 
  -3   5  16       25.19       30.08      3.43 o 
  -2   5  16        2.43        1.72      4.53 o 
  -1   5  16        0.47        4.14      3.45 o 
   0   5  16        3.33        3.98      3.42 o 
   1   5  16       16.33       16.55      4.16 o 
   2   5  16        0.21        3.66      3.61 o 
   3   5  16        2.17        5.75      4.16 o 
   4   5  16        2.45       -0.07      4.09 o 
  -9   0  17        4.14        1.70      3.91 o 
  -7   0  17        3.52        4.53      3.66 o 
  -5   0  17        3.87        7.31      3.20 o 
  -3   0  17      257.54      239.27     14.49 o 
  -1   0  17      101.07      101.40      6.73 o 
   1   0  17      279.39      285.64      9.79 o 
   3   0  17       13.87       12.94      4.79 o 
   5   0  17      157.82      164.46      8.54 o 
   7   0  17       18.54       26.52      6.47 o 
 -10   1  17        0.02       -0.07      2.89 o 
  -9   1  17        0.02       -1.32      2.74 o 
  -8   1  17        2.24        1.17      2.60 o 
  -7   1  17       66.42       63.29      3.84 o 
  -6   1  17        5.66        6.75      2.38 o 
  -5   1  17        9.80        8.07      2.29 o 
  -4   1  17       20.20       22.62      2.44 o 
  -3   1  17       49.11       50.06      3.00 o 
  -2   1  17       34.09       34.11      2.51 o 
  -1   1  17       33.69       32.09      2.48 o 
   0   1  17      162.84      159.51      4.66 o 
   1   1  17        6.11        7.19      2.59 o 
   2   1  17        6.20        3.30      1.99 o 
   3   1  17      151.98      141.85      4.60 o 
   4   1  17       12.67       19.47      3.44 o 
   5   1  17        0.67       -0.15      2.23 o 
   6   1  17        1.73       -2.36      2.36 o 
   7   1  17       87.33       90.69      7.96 o 
   8   1  17        0.03        0.63      3.23 o 
 -10   2  17        1.16       -0.16      3.79 o 
  -9   2  17       20.69       31.71      3.45 o 
  -8   2  17        0.83        5.19      2.47 o 
  -7   2  17       16.46       18.12      2.89 o 
  -6   2  17       31.80       31.20      3.07 o 
  -5   2  17       99.74       93.73      4.04 o 
  -4   2  17       30.22       24.31      2.45 o 
  -3   2  17        0.03        1.01      1.85 o 
  -2   2  17       70.07       64.05      3.85 o 
  -1   2  17       81.92       74.59      4.53 o 
   0   2  17       12.45       16.93      2.71 o 
   1   2  17       19.07       18.07      2.84 o 
   2   2  17       38.16       43.75      4.21 o 
   3   2  17        1.60        0.04      2.59 o 
   4   2  17       38.00       37.30      4.34 o 
   5   2  17       32.42       32.18      3.55 o 
   6   2  17        8.38        9.50      3.23 o 
   7   2  17       11.83       17.99      3.65 o 
   8   2  17        0.44        0.27      3.19 o 
  -9   3  17        4.64       12.98      4.11 o 
  -8   3  17       13.32       13.27      3.56 o 
  -7   3  17       12.39       14.23      3.27 o 
  -6   3  17       28.90       24.31      3.30 o 
  -5   3  17        1.05       -0.05      2.64 o 
  -4   3  17       33.21       41.40      4.88 o 
  -3   3  17       30.06       34.46      3.91 o 
  -2   3  17        2.47       -1.05      2.36 o 
  -1   3  17       11.80        8.26      2.72 o 
   0   3  17      123.03      118.93      5.13 o 
   1   3  17       25.40       22.45      2.92 o 
   2   3  17        0.48        0.32      2.51 o 
   3   3  17        2.63        4.45      2.73 o 
   4   3  17        5.35        9.97      2.78 o 
   5   3  17        0.61       -1.62      2.70 o 
   6   3  17       16.08       11.72      3.19 o 
   7   3  17        1.27        4.77      4.38 o 
  -7   4  17        3.11        5.19      3.15 o 
  -6   4  17       17.96       14.51      3.33 o 
  -5   4  17       11.34       13.02      3.15 o 
  -4   4  17       10.08        5.29      2.77 o 
  -3   4  17        5.09        2.60      2.75 o 
  -2   4  17       64.97       68.71      9.00 o 
  -1   4  17       10.33        8.51      2.61 o 
   0   4  17        0.00        1.00      2.44 o 
   1   4  17        3.79        3.02      2.62 o 
   2   4  17       40.81       40.67      3.71 o 
   3   4  17        0.10       -0.20      4.14 o 
   4   4  17        5.94        8.00      3.93 o 
   5   4  17        1.05       -2.82      4.11 o 
  -4   5  17        4.38        6.33      2.91 o 
  -3   5  17        0.00        0.69      2.69 o 
  -2   5  17        0.57        5.35      3.59 o 
  -1   5  17        0.13        3.11      4.66 o 
   0   5  17       27.02       19.85      6.86 o 
   1   5  17        2.80       -1.46      5.05 o 
   2   5  17        0.20       -3.09      3.91 o 
   3   5  17        0.84       -0.78      5.18 o 
 -10   0  18        2.45        5.16      5.05 o 
  -8   0  18       15.96       17.44      4.27 o 
  -6   0  18      153.80      156.21      7.59 o 
  -4   0  18       27.37       24.88      3.84 o 
  -2   0  18      141.10      135.41      6.22 o 
   0   0  18        0.03        1.68      2.91 o 
   2   0  18        4.12        4.14      3.09 o 
   4   0  18       33.89       32.77      4.79 o 
   6   0  18        5.07        1.93      3.75 o 
   8   0  18        9.25        6.60      6.47 o 
  -9   1  18        3.78        2.69      2.90 o 
  -8   1  18       11.15       20.67      3.09 o 
  -7   1  18        8.45        4.15      2.63 o 
  -6   1  18       43.41       47.72      3.38 o 
  -5   1  18       15.00       16.85      2.69 o 
  -4   1  18       55.00       65.03      3.49 o 
  -3   1  18       31.82       28.83      3.70 o 
  -2   1  18        1.22       -1.89      1.89 o 
  -1   1  18        0.17       -0.05      1.91 o 
   0   1  18       50.67       52.89      4.51 o 
   1   1  18       11.32       10.13      2.17 o 
   2   1  18       36.98       33.70      2.76 o 
   3   1  18        0.10       -2.15      2.15 o 
   4   1  18        0.62       -2.84      2.84 o 
   5   1  18        0.09       -1.81      2.82 o 
   6   1  18        9.45        9.88      3.24 o 
   7   1  18        0.06       -2.50      3.14 o 
  -9   2  18       18.19       14.40      3.27 o 
  -8   2  18       14.46       15.03      2.98 o 
  -7   2  18        0.13       -1.68      2.51 o 
  -6   2  18       22.52       27.86      3.01 o 
  -5   2  18       13.26       11.09      2.74 o 
  -4   2  18        0.34       -0.45      2.08 o 
  -3   2  18        3.08        3.17      2.09 o 
  -2   2  18       25.60       25.35      3.02 o 
  -1   2  18        1.94        2.40      2.73 o 
   0   2  18       24.98       25.41      3.10 o 
   1   2  18       37.57       33.82      3.41 o 
   2   2  18        4.60        2.39      2.62 o 
   3   2  18       25.72       18.93      3.20 o 
   4   2  18       30.15       29.03      3.53 o 
   5   2  18        2.13       -1.48      2.81 o 
   6   2  18        0.36       -0.48      3.16 o 
   7   2  18        0.13       -3.11      3.11 o 
  -8   3  18        2.95        2.76      3.74 o 
  -7   3  18        5.41        6.01      3.23 o 
  -6   3  18        2.82        3.11      3.84 o 
  -5   3  18        7.54        4.26      3.03 o 
  -4   3  18       22.40       23.77      3.27 o 
  -3   3  18        6.29        5.01      2.57 o 
  -2   3  18        0.20       -0.68      3.50 o 
  -1   3  18       36.41       40.62      4.16 o 
   0   3  18        6.79       10.33      2.77 o 
   1   3  18        0.21       -1.89      2.70 o 
   2   3  18       16.29       19.15      3.08 o 
   3   3  18       31.17       43.08      4.73 o 
   4   3  18        1.38        1.14      2.78 o 
   5   3  18        0.04       -1.96      3.01 o 
   6   3  18       14.05       10.80      3.53 o 
  -6   4  18        6.02        8.47      3.74 o 
  -5   4  18        8.23        5.92      3.15 o 
  -4   4  18        2.06        0.22      2.76 o 
  -3   4  18       17.24       17.83      3.91 o 
  -2   4  18        4.75        3.89      2.70 o 
  -1   4  18        0.19       -1.16      2.80 o 
   0   4  18        0.90        0.40      2.66 o 
   1   4  18       46.31       50.09      3.91 o 
   2   4  18        3.73        6.41      2.82 o 
   3   4  18        0.01       -1.26      4.01 o 
   4   4  18        0.04       -1.95      3.98 o 
  -2   5  18        0.63        0.42      9.83 o 
  -1   5  18       24.23       32.09      6.21 o 
   0   5  18        0.51       -0.56      3.83 o 
  -9   0  19        2.76       -1.27      4.53 o 
  -7   0  19       13.60       23.62      6.86 o 
  -5   0  19        9.47        8.77      3.75 o 
  -3   0  19        0.13       -1.49      2.80 o 
  -1   0  19       18.35       13.72      3.20 o 
   1   0  19       11.63        8.34      3.20 o 
   3   0  19       50.30       49.35      7.38 o 
   5   0  19        1.16       -3.34      3.75 o 
   7   0  19       10.02       11.09      4.48 o 
  -9   1  19        5.15        4.58      3.17 o 
  -8   1  19        0.07       -1.04      2.82 o 
  -7   1  19        0.06       -3.25      3.25 o 
  -6   1  19        0.08        1.26      2.43 o 
  -5   1  19       28.91       32.99      2.94 o 
  -4   1  19        2.87        0.24      2.28 o 
  -3   1  19        2.87        2.84      2.10 o 
  -2   1  19       15.01       14.46      2.32 o 
  -1   1  19        3.49        2.44      2.09 o 
   0   1  19       15.45       11.72      2.55 o 
   1   1  19        6.92        7.04      2.23 o 
   2   1  19       22.72       16.30      2.96 o 
   3   1  19       17.12       17.78      3.17 o 
   4   1  19        0.81       -2.89      2.89 o 
   5   1  19       23.14       19.62      4.02 o 
   6   1  19        0.25       -2.97      2.97 o 
   7   1  19        6.85        6.04      3.63 o 
  -8   2  19        1.71        6.68      2.99 o 
  -7   2  19       18.18       22.84      3.17 o 
  -6   2  19        0.04       -1.29      2.32 o 
  -5   2  19        2.15        0.41      2.78 o 
  -4   2  19       22.59       21.44      3.17 o 
  -3   2  19       16.28       20.35      3.06 o 
  -2   2  19        1.01       -2.42      2.42 o 
  -1   2  19        0.11        2.17      3.36 o 
   0   2  19       24.82       20.63      3.12 o 
   1   2  19        1.77       -1.97      2.76 o 
   2   2  19        2.72       -1.62      2.58 o 
   3   2  19        6.48        5.70      3.16 o 
   4   2  19        1.41       -1.74      2.72 o 
   5   2  19        2.84        1.23      3.03 o 
   6   2  19        2.46        2.32      3.14 o 
  -7   3  19        1.69       -0.27      4.21 o 
  -6   3  19       12.89       16.14      3.47 o 
  -5   3  19        4.03        5.77      3.09 o 
  -4   3  19        2.07        2.33      2.87 o 
  -3   3  19        2.59        6.05      2.92 o 
  -2   3  19       31.05       35.55      3.52 o 
  -1   3  19        4.92        4.76      3.62 o 
   0   3  19        3.53        1.75      2.82 o 
   1   3  19       11.78       11.60      2.98 o 
   2   3  19       19.28       26.33      4.25 o 
   3   3  19        0.33       -1.37      2.85 o 
   4   3  19        1.15       -2.42      2.81 o 
   5   3  19        3.56        6.62      3.63 o 
  -5   4  19        1.53       -2.92      2.92 o 
  -4   4  19       14.41       18.22      3.33 o 
  -3   4  19        1.84        0.08      2.90 o 
  -2   4  19        0.29       -0.52      2.94 o 
  -1   4  19        0.35        5.07      3.46 o 
   0   4  19       25.70       27.35      3.56 o 
   1   4  19        0.15       -0.13      2.87 o 
   2   4  19        2.89       -0.02      3.91 o 
   3   4  19        2.83        3.98      4.27 o 
  -8   0  20       10.83       16.16      4.90 o 
  -6   0  20        2.92       -3.56      3.56 o 
  -4   0  20       46.33       45.52      4.57 o 
  -2   0  20        3.17       -2.60      2.91 o 
   0   0  20       27.77       23.60      4.53 o 
   2   0  20       27.04       30.78      4.11 o 
   4   0  20        5.37        2.38      3.46 o 
   6   0  20       18.10       22.26      7.25 o 
  -8   1  20       12.44       11.39      3.21 o 
  -7   1  20        2.93        1.44      2.81 o 
  -6   1  20       32.05       31.45      3.32 o 
  -5   1  20        0.18       -1.72      2.39 o 
  -4   1  20        0.00       -0.65      2.32 o 
  -3   1  20       12.95       12.03      3.74 o 
  -2   1  20       34.46       39.40      2.94 o 
  -1   1  20        0.00        1.78      2.09 o 
   0   1  20       15.06       14.00      3.83 o 
   1   1  20        5.90        8.52      5.13 o 
   2   1  20        0.30       -2.55      2.55 o 
   3   1  20        0.00       -2.30      2.78 o 
   4   1  20       34.38       46.37      5.50 o 
   5   1  20        0.50       -3.62      5.00 o 
   6   1  20        0.60       -3.19      3.19 o 
  -7   2  20        1.72        0.73      3.15 o 
  -6   2  20        5.93        2.39      3.24 o 
  -5   2  20        3.65        2.43      3.06 o 
  -4   2  20       11.13       11.95      2.99 o 
  -3   2  20        0.04       -1.13      4.06 o 
  -2   2  20        2.39       -0.77      2.68 o 
  -1   2  20       20.92       25.90      3.32 o 
   0   2  20       11.80        7.13      2.82 o 
   1   2  20        1.34        0.74      2.83 o 
   2   2  20       18.90       13.79      3.14 o 
   3   2  20       13.97       14.65      3.30 o 
   4   2  20        0.03       -3.71      3.71 o 
   5   2  20        0.77        0.94      3.20 o 
  -6   3  20        7.56        5.43      3.20 o 
  -5   3  20        0.06       -0.19      3.05 o 
  -4   3  20        2.34       -2.82      2.82 o 
  -3   3  20       18.04       18.61      3.45 o 
  -2   3  20       11.87       13.43      3.14 o 
  -1   3  20        1.32        2.33      3.29 o 
   0   3  20        4.22        3.01      2.92 o 
   1   3  20       23.53       24.05      3.53 o 
   2   3  20        0.57        1.50      3.10 o 
   3   3  20        2.20        0.57      3.02 o 
   4   3  20        7.12       12.25      5.33 o 
  -3   4  20        0.39       -0.87      2.87 o 
  -2   4  20        0.49       -1.08      3.40 o 
  -1   4  20       25.67       26.31      4.20 o 
   0   4  20        6.31       11.13      3.21 o 
   1   4  20        1.03        1.40      4.23 o 
  -7   0  21        4.86        8.89      4.27 o 
  -5   0  21       38.36       49.56      5.21 o 
  -3   0  21        1.41        2.15      3.38 o 
  -1   0  21       13.83       15.96      3.65 o 
   1   0  21       14.00       12.94      5.69 o 
   3   0  21        1.12       -4.01      4.01 o 
   5   0  21       14.34        8.54      5.95 o 
  -7   1  21       35.17       48.66      4.06 o 
  -6   1  21        0.66        2.75      2.82 o 
  -5   1  21        0.06        0.88      2.60 o 
  -4   1  21        1.24       -1.19      2.36 o 
  -3   1  21       13.95       15.15      3.12 o 
  -2   1  21        0.01        1.49      2.73 o 
  -1   1  21        7.91        9.18      2.96 o 
   0   1  21        5.20        4.34      2.79 o 
   1   1  21        3.78        5.53      2.98 o 
   2   1  21        0.92       -2.76      2.98 o 
   3   1  21        8.13       12.40      3.47 o 
   4   1  21        1.11       -2.30      3.08 o 
   5   1  21        0.51       -2.33      3.42 o 
  -6   2  21        2.57        7.89      3.56 o 
  -5   2  21       16.71       19.99      3.83 o 
  -4   2  21        1.52        2.50      3.02 o 
  -3   2  21        3.40        3.38      3.47 o 
  -2   2  21       14.64       16.23      3.24 o 
  -1   2  21       11.92       22.48      3.59 o 
   0   2  21        0.08        0.13      6.08 o 
   1   2  21       11.10       17.23      3.39 o 
   2   2  21        8.28        9.98      3.30 o 
   3   2  21        0.01       -1.68      2.99 o 
   4   2  21        0.66        1.34      3.23 o 
  -4   3  21       10.60       15.70      3.45 o 
  -3   3  21        0.34       -1.29      2.91 o 
  -2   3  21        0.00       -2.86      2.96 o 
  -1   3  21       10.69       16.89      3.49 o 
   0   3  21       20.65       25.91      3.90 o 
   1   3  21        0.76        2.25      3.12 o 
   2   3  21        0.53       -1.20      3.06 o 
  -6   0  22       12.10       18.66      4.85 o 
  -4   0  22        0.12        1.40      3.83 o 
  -2   0  22        0.88       -1.36      3.38 o 
   0   0  22       11.55       17.55      5.18 o 
   2   0  22        0.32       -4.92      4.92 o 
   4   0  22        3.61       10.87      6.47 o 
  -6   1  22        0.32        3.88      4.09 o 
  -5   1  22        0.50        1.37      3.16 o 
  -4   1  22        3.76        3.36      3.48 o 
  -3   1  22        0.99       -2.81      2.82 o 
  -2   1  22        0.49        6.21      3.90 o 
  -1   1  22        1.95        1.58      3.03 o 
   0   1  22        3.00       10.52      4.06 o 
   1   1  22        2.08        9.67      3.93 o 
   2   1  22        3.81        7.58      4.65 o 
   3   1  22        1.06       -3.54      3.92 o 
  -5   2  22        0.21       -4.51      9.70 o 
  -4   2  22        0.35       -2.50      3.27 o 
  -3   2  22        2.23        2.52      3.02 o 
  -2   2  22        1.12       -1.00      3.65 o 
  -1   2  22        1.35       -2.82      2.82 o 
   0   2  22        3.54        3.57      6.08 o 
   1   2  22        2.38       -0.92      3.13 o 
   2   2  22        0.37       -2.27      3.13 o 
  -3   0  23       16.82       25.94      4.57 o 
  -1   0  23       22.79       28.21      6.21 o 
   1   0  23        4.08        1.81      5.43 o 
  -4   1  23        0.03        0.90      3.75 o 
  -3   1  23        4.67        3.60      3.14 o 
  -2   1  23        2.33        2.55      3.13 o 
  -1   1  23        7.83        3.20      3.06 o 
   0   1  23        0.52       -3.14      3.14 o 
   1   1  23       26.64       34.69      4.94 o 
                                                 
